# Supplementary material for: (2E)-3-(6-Meth­oxy­naphthalen-2-yl)-1-[4-(methyl­sulfan­yl)phen­yl]prop-2-en-1-one
Source: Acta Crystallogr Sect E Struct Rep Online. 2012 Jun 30;68(Pt 7):o2277–8. doi: 10.1107/S1600536812028930 (PMC3394057; doi:10.1107/S1600536812028930)
Supplement: Supplementary file 1 [file e-68-o2277-sup1.cif]

##############################################################################
#                                                                            #
# This CIF contains the data in a paper accepted for publication in          #
# Acta Crystallographica Section E. It conforms to the requirements of       #
# Notes for Authors for Acta Crystallographica Section E, and has been       #
# peer reviewed under the auspices of the IUCr Commission on Journals.       #
#                                                                            #
# Full details of the Crystallographic Information File format               #
# are given in the paper "The Crystallographic Information File (CIF):       #
# a New Standard Archive File for Crystallography" by S. R. Hall, F. H.      #
# Allen and I. D. Brown [Acta Cryst. (1991), A47, 655-685].                  #
#                                                                            #
# The current version of the core CIF dictionary is obtainable from          #
# ftp://ftp.iucr.org/pub/cif_core.dic.                                       #
#                                                                            #
# Software is freely available for graphical display of the structure(s)     #
# in this CIF. For information consult the CIF software page                 #
# http://www.iucr.org/resources/cif/software.                                #
#                                                                            #
# This file may be used for bona fide research purposes within the           #
# scientific community so long as proper attribution is given to the journal # 
# article from which it was obtained.                                        #
#                                                                            #
##############################################################################
data_global
_audit_creation_method     'form.cif (version 2.0)'
_journal_data_validation_number     ?
_journal_date_recd_electronic     2012-06-18
_journal_date_accepted     2012-06-26
_journal_name_full     'Acta Crystallographica, Section E'
_journal_year     2012
_journal_volume     68
_journal_issue      7
_journal_page_first     o2277
_journal_page_last     o2278
_journal_paper_category     QO
_journal_paper_doi     10.1107/S1600536812028930
_journal_coeditor_code     RZ2777
_publ_contact_author_name     'Prof. Fun, Hoong-Kun'
_publ_contact_author_address
;
      X-ray Crystallography Unit
      School of Physics
      Universiti Sains Malaysia
      11800 USM, Penang
      MALAYSIA
;
_publ_contact_author_email     'hkfun@usm.my'
_publ_contact_author_fax     '604 6579150'
_publ_contact_author_phone     '604 6533652'
_publ_section_title
;\
(2<i>E</i>)-3-(6-Methoxynaphthalen-2-yl)-1-[4-(methylsulfanyl)phenyl]prop-2-en-\
1-one
;
loop_
    _publ_author_name
    _publ_author_footnote
    _publ_author_address
    'Fun, Hoong-Kun'
;
Thomson Reuters ResearcherID: A-3561-2009.
;
;
X-ray Crystallography Unit
School of Physics
Universiti Sains Malaysia
11800 USM, Penang
Malaysia
;
    'Tze Shyang Chia' ?
;
X-ray Crystallography Unit
School of Physics
Universiti Sains Malaysia
11800 USM, Penang
Malaysia
;
    'Mahesh Padaki' ?
;
Membrane Technology Laboratory
Department of Chemistry
National Institute of Technology-Karnataka
Surathkal
Mangalore 575 025
India
;
    'Arun M. Isloor' ?
;
Membrane Technology Laboratory
Department of Chemistry
National Institute of Technology-Karnataka
Surathkal
Mangalore 575 025
India
;
    'A. F. Ismail' ?
;
Advanced Membrane Science and Technology Centre (AMTEC)
Universiti Teknologi Malaysia (UTM)
Skudai
Johor Bahru
Malaysia
;
data_I
_audit_creation_method     SHELXL-97
_chemical_name_systematic
;
(2<i>E</i>)-3-(6-Methoxynaphthalen-2-yl)-1-[4-(methylsulfanyl)phenyl]prop-
2-en-1-one
;
_chemical_name_common     ?
_chemical_formula_moiety     'C21 H18 O2 S'
_chemical_formula_sum     'C21 H18 O2 S'
_chemical_formula_iupac     'C21 H18 O2 S'
_chemical_formula_weight     334.41
_chemical_melting_point     ?
_symmetry_cell_setting     monoclinic
_symmetry_space_group_name_H-M     'P c'
_symmetry_space_group_name_Hall     'P -2yc'
loop_
    _symmetry_equiv_pos_as_xyz
    'x, y, z'
    'x, -y, z+1/2'
_cell_length_a     18.6118(14)
_cell_length_b     15.0510(12)
_cell_length_c     5.9227(5)
_cell_angle_alpha     90.00
_cell_angle_beta     90.0005(15)
_cell_angle_gamma     90.00
_cell_volume     1659.1(2)
_cell_formula_units_Z     4
_cell_measurement_reflns_used     6635
_cell_measurement_theta_min     2.57
_cell_measurement_theta_max     29.89
_cell_measurement_temperature     100.0(10)
_exptl_crystal_description     'needle'
_exptl_crystal_colour     'yellow'
_exptl_crystal_size_max     0.45
_exptl_crystal_size_mid     0.10
_exptl_crystal_size_min     0.09
_exptl_crystal_density_diffrn     1.339
_exptl_crystal_density_meas     ?
_exptl_crystal_density_method     'not measured'
_exptl_crystal_F_000     704
_exptl_absorpt_coefficient_mu     0.205
_exptl_absorpt_correction_type     multi-scan
_exptl_absorpt_process_details     '(<i>SADABS</i>; Bruker, 2009)'
_exptl_absorpt_correction_T_min     0.9133
_exptl_absorpt_correction_T_max     0.9822
_exptl_special_details
;
The crystal was placed in the cold stream of an Oxford Cryosystems Cobra
open-flow nitrogen cryostat (Cosier & Glazer, 1986) operating at 100.0 (1) K.
;
_diffrn_ambient_temperature     100
_diffrn_radiation_type     MoK\a
_diffrn_radiation_wavelength     0.71073
_diffrn_radiation_source     'fine-focus sealed tube'
_diffrn_radiation_monochromator     graphite
_diffrn_measurement_device_type     'Bruker APEX DUO CCD area-detector'
_diffrn_measurement_method     '\f and \w scans'
_diffrn_detector_area_resol_mean     ?
_diffrn_reflns_number     18668
_diffrn_reflns_av_R_equivalents     0.0408
_diffrn_reflns_av_sigmaI/netI     0.0872
_diffrn_reflns_theta_min     1.74
_diffrn_reflns_theta_max     30.11
_diffrn_reflns_theta_full     30.11
_diffrn_measured_fraction_theta_max     0.991
_diffrn_measured_fraction_theta_full     0.991
_diffrn_reflns_limit_h_min     -26
_diffrn_reflns_limit_h_max     26
_diffrn_reflns_limit_k_min     -21
_diffrn_reflns_limit_k_max     20
_diffrn_reflns_limit_l_min     -8
_diffrn_reflns_limit_l_max     8
_diffrn_standards_number     0
_diffrn_standards_interval_count     .
_diffrn_standards_interval_time     .
_diffrn_standards_decay_%     ?
_refine_special_details
;
Refinement of <i>F</i>^2^ against ALL reflections. The weighted <i>R</i>-factor
<i>wR</i> and goodness of fit <i>S</i> are based on <i>F</i>^2^, conventional
<i>R</i>-factors <i>R</i> are based on <i>F</i>, with <i>F</i> set to zero for
negative <i>F</i>^2^. The threshold expression of <i>F</i>^2^ >
\s(<i>F</i>^2^) is used only for calculating <i>R</i>-factors(gt) <i>etc</i>.
and is not relevant to the choice of reflections for refinement.
<i>R</i>-factors based on <i>F</i>^2^ are statistically about twice as large
as those based on <i>F</i>, and <i>R</i>- factors based on ALL data will be
even larger.
;
_reflns_number_total     8757
_reflns_number_gt     8185
_reflns_threshold_expression     I>2\s(I)
_refine_ls_structure_factor_coef     Fsqd
_refine_ls_matrix_type     full
_refine_ls_R_factor_all     0.0588
_refine_ls_R_factor_gt     0.0546
_refine_ls_wR_factor_gt     0.1322
_refine_ls_wR_factor_ref     0.1360
_refine_ls_goodness_of_fit_ref     1.045
_refine_ls_restrained_S_all     1.045
_refine_ls_number_reflns     8757
_refine_ls_number_parameters     438
_refine_ls_number_restraints     2
_refine_ls_hydrogen_treatment     constr
_refine_ls_weighting_scheme     calc
_refine_ls_weighting_details
         'calc w=1/[\s^2^(Fo^2^)+(0.0704P)^2^+0.0000P] where P=(Fo^2^+2Fc^2^)/3'
_atom_sites_solution_hydrogens     geom
_atom_sites_solution_primary     direct
_atom_sites_solution_secondary     difmap
_refine_ls_shift/su_max     0.001
_refine_ls_shift/su_mean     0.000
_refine_diff_density_max     0.649
_refine_diff_density_min     -0.367
_refine_ls_extinction_method     none
_refine_ls_extinction_coef     ?
_refine_ls_abs_structure_details     'Flack (1983), 3893 Friedel pairs'
_refine_ls_abs_structure_Flack     0.24(8)
loop_
    _atom_type_symbol
    _atom_type_description
    _atom_type_scat_dispersion_real
    _atom_type_scat_dispersion_imag
    _atom_type_scat_source
    'C' 'C' 0.0033 0.0016
                         'International Tables Vol C Tables 4.2.6.8 and 6.1.1.4'
    'H' 'H' 0.0000 0.0000
                         'International Tables Vol C Tables 4.2.6.8 and 6.1.1.4'
    'O' 'O' 0.0106 0.0060
                         'International Tables Vol C Tables 4.2.6.8 and 6.1.1.4'
    'S' 'S' 0.1246 0.1234
                         'International Tables Vol C Tables 4.2.6.8 and 6.1.1.4'
_computing_data_collection     'APEX2 (Bruker, 2009)'
_computing_cell_refinement     'SAINT (Bruker, 2009)'
_computing_data_reduction     'SAINT (Bruker, 2009)'
_computing_structure_solution     'SHELXTL (Sheldrick, 2008)'
_computing_structure_refinement     'SHELXTL (Sheldrick, 2008)'
_computing_molecular_graphics     'SHELXTL (Sheldrick, 2008)'
_computing_publication_material
;
SHELXTL (Sheldrick, 2008) and PLATON (Spek, 2009)
;
loop_
    _atom_site_type_symbol
    _atom_site_label
    _atom_site_fract_x
    _atom_site_fract_y
    _atom_site_fract_z
    _atom_site_U_iso_or_equiv
    _atom_site_adp_type
    _atom_site_calc_flag
    _atom_site_refinement_flags
    _atom_site_occupancy
    _atom_site_symmetry_multiplicity
    _atom_site_disorder_assembly
    _atom_site_disorder_group
    S S1A 1.08822(5) 0.10393(6) 0.36728(17) 0.02342(18) Uani d . 1 1 . .
    O O1A 0.26820(13) 0.12565(17) -0.1262(6) 0.0267(5) Uani d . 1 1 . .
    O O2A 0.75451(14) 0.1316(2) 0.7822(5) 0.0350(6) Uani d . 1 1 . .
    C C1A 0.52042(16) 0.16767(19) 0.3703(6) 0.0150(5) Uani d . 1 1 . .
    H H1AA 0.5183 0.1960 0.5096 0.018 Uiso calc R 1 1 . .
    C C2A 0.45726(17) 0.15987(19) 0.2382(6) 0.0155(6) Uani d . 1 1 . .
    C C3A 0.38979(15) 0.19520(18) 0.3088(6) 0.0173(6) Uani d . 1 1 . .
    H H3AA 0.3865 0.2254 0.4455 0.021 Uiso calc R 1 1 . .
    C C4A 0.33029(17) 0.1853(2) 0.1788(7) 0.0219(7) Uani d . 1 1 . .
    H H4AA 0.2873 0.2113 0.2245 0.026 Uiso calc R 1 1 . .
    C C5A 0.33241(18) 0.1362(2) -0.0252(7) 0.0191(7) Uani d . 1 1 . .
    C C6A 0.39676(18) 0.1015(2) -0.1018(7) 0.0180(6) Uani d . 1 1 . .
    H H6AA 0.3985 0.0702 -0.2370 0.022 Uiso calc R 1 1 . .
    C C7A 0.45972(17) 0.11400(19) 0.0271(6) 0.0136(6) Uani d . 1 1 . .
    C C8A 0.52828(17) 0.0818(2) -0.0451(6) 0.0177(6) Uani d . 1 1 . .
    H H8AA 0.5316 0.0531 -0.1837 0.021 Uiso calc R 1 1 . .
    C C9A 0.58886(19) 0.09160(19) 0.0813(6) 0.0172(6) Uani d . 1 1 . .
    H H9AA 0.6327 0.0707 0.0280 0.021 Uiso calc R 1 1 . .
    C C10A 0.58450(17) 0.13411(19) 0.2960(6) 0.0146(5) Uani d . 1 1 . .
    C C11A 0.64673(18) 0.1402(2) 0.4461(6) 0.0194(6) Uani d . 1 1 . .
    H H11A 0.6372 0.1588 0.5928 0.023 Uiso calc R 1 1 . .
    C C12A 0.71575(16) 0.1225(2) 0.3995(7) 0.0193(7) Uani d . 1 1 . .
    H H12A 0.7293 0.1082 0.2528 0.023 Uiso calc R 1 1 . .
    C C13A 0.77081(19) 0.1256(2) 0.5813(7) 0.0226(7) Uani d . 1 1 . .
    C C14A 0.84832(17) 0.1204(2) 0.5130(7) 0.0167(6) Uani d . 1 1 . .
    C C15A 0.87291(18) 0.1513(2) 0.3048(6) 0.0177(6) Uani d . 1 1 . .
    H H15A 0.8403 0.1730 0.1994 0.021 Uiso calc R 1 1 . .
    C C16A 0.94659(16) 0.14992(19) 0.2532(6) 0.0157(6) Uani d . 1 1 . .
    H H16A 0.9633 0.1726 0.1169 0.019 Uiso calc R 1 1 . .
    C C17A 0.99451(15) 0.11367(19) 0.4108(6) 0.0137(6) Uani d . 1 1 . .
    C C18A 0.96989(16) 0.08086(19) 0.6188(6) 0.0163(6) Uani d . 1 1 . .
    H H18A 1.0019 0.0559 0.7215 0.020 Uiso calc R 1 1 . .
    C C19A 0.89735(18) 0.0861(2) 0.6689(7) 0.0182(6) Uani d . 1 1 . .
    H H19A 0.8810 0.0664 0.8086 0.022 Uiso calc R 1 1 . .
    C C20A 1.1033(2) 0.1573(3) 0.0992(7) 0.0312(9) Uani d . 1 1 . .
    H H20A 1.1534 0.1538 0.0613 0.047 Uiso calc R 1 1 . .
    H H20B 1.0891 0.2185 0.1087 0.047 Uiso calc R 1 1 . .
    H H20C 1.0755 0.1281 -0.0153 0.047 Uiso calc R 1 1 . .
    C C21A 0.2639(2) 0.0665(3) -0.3144(7) 0.0290(8) Uani d . 1 1 . .
    H H21A 0.2150 0.0621 -0.3638 0.044 Uiso calc R 1 1 . .
    H H21B 0.2809 0.0088 -0.2703 0.044 Uiso calc R 1 1 . .
    H H21C 0.2931 0.0888 -0.4354 0.044 Uiso calc R 1 1 . .
    S S1B 0.65875(5) 0.38034(6) 0.7749(2) 0.0290(2) Uani d . 1 1 . .
    O O1B -0.17124(13) 0.37693(16) 1.1700(5) 0.0232(5) Uani d . 1 1 . .
    O O2B 0.32634(15) 0.40237(17) 0.3454(6) 0.0281(6) Uani d . 1 1 . .
    C C1B 0.08998(19) 0.33729(19) 0.7171(6) 0.0173(6) Uani d . 1 1 . .
    H H1BA 0.0896 0.3105 0.5756 0.021 Uiso calc R 1 1 . .
    C C2B 0.02541(17) 0.34493(18) 0.8358(6) 0.0171(6) Uani d . 1 1 . .
    C C3B -0.04127(17) 0.31198(19) 0.7549(6) 0.0191(6) Uani d . 1 1 . .
    H H3BA -0.0420 0.2826 0.6168 0.023 Uiso calc R 1 1 . .
    C C4B -0.10425(17) 0.3214(2) 0.8700(7) 0.0207(6) Uani d . 1 1 . .
    H H4BA -0.1465 0.2968 0.8142 0.025 Uiso calc R 1 1 . .
    C C5B -0.10433(18) 0.3700(2) 1.0789(6) 0.0183(6) Uani d . 1 1 . .
    C C6B -0.04156(17) 0.4025(2) 1.1700(6) 0.0163(6) Uani d . 1 1 . .
    H H6BA -0.0422 0.4323 1.3076 0.020 Uiso calc R 1 1 . .
    C C7B 0.02500(17) 0.3900(2) 1.0507(6) 0.0155(6) Uani d . 1 1 . .
    C C8B 0.09134(18) 0.41933(19) 1.1407(6) 0.0175(6) Uani d . 1 1 . .
    H H8BA 0.0924 0.4465 1.2817 0.021 Uiso calc R 1 1 . .
    C C9B 0.1544(2) 0.4080(2) 1.0217(7) 0.0207(7) Uani d . 1 1 . .
    H H9BA 0.1975 0.4267 1.0855 0.025 Uiso calc R 1 1 . .
    C C10B 0.15495(18) 0.36844(18) 0.8037(7) 0.0174(7) Uani d . 1 1 . .
    C C11B 0.21800(18) 0.3661(2) 0.6598(6) 0.0174(6) Uani d . 1 1 . .
    H H11B 0.2111 0.3475 0.5117 0.021 Uiso calc R 1 1 . .
    C C12B 0.28628(19) 0.3885(2) 0.7199(7) 0.0224(7) Uani d . 1 1 . .
    H H12B 0.2974 0.4005 0.8699 0.027 Uiso calc R 1 1 . .
    C C13B 0.34251(18) 0.3934(2) 0.5438(7) 0.0185(7) Uani d . 1 1 . .
    C C14B 0.41983(19) 0.38928(19) 0.6142(7) 0.0174(6) Uani d . 1 1 . .
    C C15B 0.44145(15) 0.35310(19) 0.8180(6) 0.0142(6) Uani d . 1 1 . .
    H H15B 0.4073 0.3326 0.9201 0.017 Uiso calc R 1 1 . .
    C C16B 0.51400(18) 0.3474(2) 0.8703(7) 0.0202(6) Uani d . 1 1 . .
    H H16B 0.5279 0.3219 1.0066 0.024 Uiso calc R 1 1 . .
    C C17B 0.56853(17) 0.38018(18) 0.7174(6) 0.0152(6) Uani d . 1 1 . .
    C C18B 0.5429(2) 0.4159(2) 0.5152(7) 0.0220(7) Uani d . 1 1 . .
    H H18B 0.5763 0.4383 0.4131 0.026 Uiso calc R 1 1 . .
    C C19B 0.47186(17) 0.4199(2) 0.4584(6) 0.0169(6) Uani d . 1 1 . .
    H H19B 0.4579 0.4426 0.3190 0.020 Uiso calc R 1 1 . .
    C C20B 0.6682(2) 0.3138(3) 1.0244(8) 0.0311(8) Uani d . 1 1 . .
    H H20D 0.7182 0.3083 1.0618 0.047 Uiso calc R 1 1 . .
    H H20E 0.6484 0.2559 0.9977 0.047 Uiso calc R 1 1 . .
    H H20F 0.6432 0.3416 1.1473 0.047 Uiso calc R 1 1 . .
    C C21B -0.17812(19) 0.4323(2) 1.3649(7) 0.0261(7) Uani d . 1 1 . .
    H H21D -0.2281 0.4428 1.3952 0.039 Uiso calc R 1 1 . .
    H H21E -0.1544 0.4879 1.3381 0.039 Uiso calc R 1 1 . .
    H H21F -0.1565 0.4033 1.4924 0.039 Uiso calc R 1 1 . .
loop_
    _atom_site_aniso_label
    _atom_site_aniso_U_11
    _atom_site_aniso_U_22
    _atom_site_aniso_U_33
    _atom_site_aniso_U_12
    _atom_site_aniso_U_13
    _atom_site_aniso_U_23
    S1A 0.0118(3) 0.0298(4) 0.0287(5) -0.0011(3) -0.0032(4) -0.0013(4)
    O1A 0.0175(11) 0.0359(12) 0.0267(14) 0.0022(9) -0.0083(13) -0.0057(13)
    O2A 0.0178(12) 0.0736(19) 0.0135(12) 0.0016(12) -0.0024(12) 0.0005(15)
    C1A 0.0163(12) 0.0190(12) 0.0097(13) 0.0026(10) -0.0015(13) -0.0023(12)
    C2A 0.0128(12) 0.0167(12) 0.0169(15) 0.0035(10) 0.0019(13) -0.0011(12)
    C3A 0.0143(12) 0.0174(11) 0.0204(15) 0.0013(9) 0.0016(12) -0.0048(12)
    C4A 0.0143(13) 0.0220(14) 0.0293(18) 0.0047(11) 0.0030(14) -0.0020(14)
    C5A 0.0151(15) 0.0188(14) 0.0235(17) -0.0001(11) -0.0025(14) 0.0009(13)
    C6A 0.0159(14) 0.0218(14) 0.0163(16) 0.0031(11) 0.0036(14) 0.0000(12)
    C7A 0.0138(14) 0.0167(14) 0.0104(13) 0.0009(10) 0.0015(13) 0.0008(11)
    C8A 0.0197(15) 0.0229(14) 0.0104(13) 0.0042(11) 0.0055(13) 0.0012(11)
    C9A 0.0130(12) 0.0195(13) 0.0191(15) 0.0017(11) 0.0011(14) -0.0014(12)
    C10A 0.0117(12) 0.0193(12) 0.0127(13) 0.0048(10) -0.0006(14) 0.0006(12)
    C11A 0.0147(14) 0.0265(15) 0.0169(16) 0.0008(12) -0.0010(14) 0.0022(13)
    C12A 0.0091(12) 0.0290(15) 0.0198(18) 0.0014(10) 0.0016(13) 0.0046(14)
    C13A 0.0147(15) 0.0344(17) 0.0188(17) 0.0007(13) 0.0032(14) 0.0084(14)
    C14A 0.0126(14) 0.0202(14) 0.0173(16) 0.0007(11) -0.0016(13) 0.0030(12)
    C15A 0.0199(14) 0.0228(14) 0.0105(14) 0.0060(11) 0.0015(13) 0.0012(12)
    C16A 0.0112(12) 0.0165(12) 0.0192(16) 0.0007(9) 0.0001(13) -0.0004(12)
    C17A 0.0070(11) 0.0168(12) 0.0173(17) -0.0017(9) 0.0014(12) -0.0055(11)
    C18A 0.0131(13) 0.0146(12) 0.0213(17) -0.0036(10) -0.0057(13) -0.0004(11)
    C19A 0.0167(14) 0.0179(13) 0.0201(15) -0.0007(10) 0.0010(14) 0.0034(12)
    C20A 0.0181(16) 0.048(2) 0.028(2) -0.0047(14) 0.0022(16) -0.0040(18)
    C21A 0.0246(17) 0.0407(19) 0.0218(17) -0.0028(15) -0.0100(16) -0.0025(16)
    S1B 0.0183(4) 0.0299(4) 0.0388(6) -0.0019(3) 0.0068(4) 0.0041(4)
    O1B 0.0141(11) 0.0307(12) 0.0247(13) -0.0029(9) 0.0019(11) -0.0019(11)
    O2B 0.0273(13) 0.0315(12) 0.0254(15) 0.0045(10) 0.0019(13) 0.0080(12)
    C1B 0.0177(13) 0.0218(13) 0.0125(14) -0.0009(12) -0.0021(13) 0.0003(11)
    C2B 0.0186(14) 0.0122(11) 0.0204(17) 0.0012(9) -0.0028(14) -0.0003(11)
    C3B 0.0189(13) 0.0196(12) 0.0187(15) -0.0035(10) -0.0036(14) -0.0001(13)
    C4B 0.0214(14) 0.0189(13) 0.0219(15) -0.0035(10) -0.0008(16) 0.0003(13)
    C5B 0.0110(13) 0.0225(14) 0.0214(17) -0.0030(11) -0.0009(14) 0.0021(13)
    C6B 0.0151(13) 0.0182(13) 0.0156(14) 0.0030(11) 0.0040(13) -0.0014(12)
    C7B 0.0117(14) 0.0204(14) 0.0145(15) 0.0002(10) -0.0008(13) 0.0050(12)
    C8B 0.0177(13) 0.0172(13) 0.0175(14) -0.0005(11) -0.0052(14) 0.0012(11)
    C9B 0.0228(17) 0.0183(13) 0.0211(17) -0.0029(12) -0.0049(16) 0.0002(13)
    C10B 0.0170(13) 0.0121(11) 0.0231(19) -0.0016(10) -0.0014(15) -0.0009(12)
    C11B 0.0176(14) 0.0204(14) 0.0141(14) 0.0015(11) -0.0002(13) 0.0023(12)
    C12B 0.0199(16) 0.0271(16) 0.0203(18) 0.0008(12) 0.0022(15) -0.0018(13)
    C13B 0.0133(15) 0.0231(15) 0.0192(17) 0.0001(11) -0.0005(13) 0.0052(13)
    C14B 0.0193(14) 0.0121(12) 0.0207(17) -0.0030(10) 0.0039(13) -0.0002(11)
    C15B 0.0106(12) 0.0181(12) 0.0140(15) -0.0035(9) 0.0017(11) 0.0020(11)
    C16B 0.0203(14) 0.0214(13) 0.0189(16) -0.0018(11) 0.0029(15) -0.0034(14)
    C17B 0.0187(14) 0.0095(11) 0.0176(15) 0.0055(9) -0.0008(12) -0.0038(10)
    C18B 0.0258(16) 0.0164(13) 0.0237(18) 0.0012(12) 0.0100(16) -0.0005(13)
    C19B 0.0188(14) 0.0159(13) 0.0161(14) 0.0024(10) 0.0094(13) 0.0018(11)
    C20B 0.0211(16) 0.0379(19) 0.034(2) 0.0000(14) -0.0004(17) 0.0001(17)
    C21B 0.0251(15) 0.0360(17) 0.0171(15) -0.0016(13) 0.0050(16) -0.0020(16)
_geom_special_details
;
All e.s.d.'s (except the e.s.d. in the dihedral angle between two l.s. planes)
are estimated using the full covariance matrix. The cell e.s.d.'s are taken
into account individually in the estimation of e.s.d.'s in distances, angles
and torsion angles; correlations between e.s.d.'s in cell parameters are only
used when they are defined by crystal symmetry. An approximate (isotropic)
treatment of cell e.s.d.'s is used for estimating e.s.d.'s involving l.s.
planes.
;
loop_
    _geom_bond_atom_site_label_1
    _geom_bond_atom_site_label_2
    _geom_bond_site_symmetry_2
    _geom_bond_distance
    _geom_bond_publ_flag
    S1A C17A . 1.769(3) ?
    S1A C20A . 1.802(5) ?
    O1A C5A . 1.346(4) ?
    O1A C21A . 1.429(5) ?
    O2A C13A . 1.231(5) ?
    C1A C10A . 1.368(4) ?
    C1A C2A . 1.417(4) ?
    C1A H1AA . 0.9300 ?
    C2A C3A . 1.426(4) ?
    C2A C7A . 1.429(5) ?
    C3A C4A . 1.357(5) ?
    C3A H3AA . 0.9300 ?
    C4A C5A . 1.418(5) ?
    C4A H4AA . 0.9300 ?
    C5A C6A . 1.383(5) ?
    C6A C7A . 1.411(5) ?
    C6A H6AA . 0.9300 ?
    C7A C8A . 1.430(4) ?
    C8A C9A . 1.361(5) ?
    C8A H8AA . 0.9300 ?
    C9A C10A . 1.426(5) ?
    C9A H9AA . 0.9300 ?
    C10A C11A . 1.463(4) ?
    C11A C12A . 1.341(4) ?
    C11A H11A . 0.9300 ?
    C12A C13A . 1.487(5) ?
    C12A H12A . 0.9300 ?
    C13A C14A . 1.500(5) ?
    C14A C15A . 1.395(5) ?
    C14A C19A . 1.397(5) ?
    C15A C16A . 1.405(4) ?
    C15A H15A . 0.9300 ?
    C16A C17A . 1.402(5) ?
    C16A H16A . 0.9300 ?
    C17A C18A . 1.404(5) ?
    C18A C19A . 1.385(4) ?
    C18A H18A . 0.9300 ?
    C19A H19A . 0.9300 ?
    C20A H20A . 0.9600 ?
    C20A H20B . 0.9600 ?
    C20A H20C . 0.9600 ?
    C21A H21A . 0.9600 ?
    C21A H21B . 0.9600 ?
    C21A H21C . 0.9600 ?
    S1B C17B . 1.713(3) ?
    S1B C20B . 1.794(5) ?
    O1B C5B . 1.361(4) ?
    O1B C21B . 1.429(5) ?
    O2B C13B . 1.220(5) ?
    C1B C10B . 1.395(5) ?
    C1B C2B . 1.397(5) ?
    C1B H1BA . 0.9300 ?
    C2B C3B . 1.420(4) ?
    C2B C7B . 1.443(5) ?
    C3B C4B . 1.364(5) ?
    C3B H3BA . 0.9300 ?
    C4B C5B . 1.437(5) ?
    C4B H4BA . 0.9300 ?
    C5B C6B . 1.377(5) ?
    C6B C7B . 1.439(5) ?
    C6B H6BA . 0.9300 ?
    C7B C8B . 1.415(5) ?
    C8B C9B . 1.379(5) ?
    C8B H8BA . 0.9300 ?
    C9B C10B . 1.422(5) ?
    C9B H9BA . 0.9300 ?
    C10B C11B . 1.451(5) ?
    C11B C12B . 1.362(5) ?
    C11B H11B . 0.9300 ?
    C12B C13B . 1.479(5) ?
    C12B H12B . 0.9300 ?
    C13B C14B . 1.500(5) ?
    C14B C15B . 1.384(5) ?
    C14B C19B . 1.415(4) ?
    C15B C16B . 1.388(4) ?
    C15B H15B . 0.9300 ?
    C16B C17B . 1.447(5) ?
    C16B H16B . 0.9300 ?
    C17B C18B . 1.396(5) ?
    C18B C19B . 1.366(5) ?
    C18B H18B . 0.9300 ?
    C19B H19B . 0.9300 ?
    C20B H20D . 0.9600 ?
    C20B H20E . 0.9600 ?
    C20B H20F . 0.9600 ?
    C21B H21D . 0.9600 ?
    C21B H21E . 0.9600 ?
    C21B H21F . 0.9600 ?
loop_
    _geom_angle_atom_site_label_1
    _geom_angle_atom_site_label_2
    _geom_angle_atom_site_label_3
    _geom_angle_site_symmetry_1
    _geom_angle_site_symmetry_3
    _geom_angle
    _geom_angle_publ_flag
    C17A S1A C20A . . 104.21(17) ?
    C5A O1A C21A . . 118.0(3) ?
    C10A C1A C2A . . 121.0(3) ?
    C10A C1A H1AA . . 119.5 ?
    C2A C1A H1AA . . 119.5 ?
    C1A C2A C3A . . 122.5(3) ?
    C1A C2A C7A . . 119.8(3) ?
    C3A C2A C7A . . 117.7(3) ?
    C4A C3A C2A . . 120.8(3) ?
    C4A C3A H3AA . . 119.6 ?
    C2A C3A H3AA . . 119.6 ?
    C3A C4A C5A . . 121.2(3) ?
    C3A C4A H4AA . . 119.4 ?
    C5A C4A H4AA . . 119.4 ?
    O1A C5A C6A . . 125.4(4) ?
    O1A C5A C4A . . 114.6(3) ?
    C6A C5A C4A . . 120.0(3) ?
    C5A C6A C7A . . 119.4(3) ?
    C5A C6A H6AA . . 120.3 ?
    C7A C6A H6AA . . 120.3 ?
    C6A C7A C2A . . 120.7(3) ?
    C6A C7A C8A . . 122.3(3) ?
    C2A C7A C8A . . 117.0(3) ?
    C9A C8A C7A . . 122.5(3) ?
    C9A C8A H8AA . . 118.7 ?
    C7A C8A H8AA . . 118.7 ?
    C8A C9A C10A . . 119.5(3) ?
    C8A C9A H9AA . . 120.3 ?
    C10A C9A H9AA . . 120.3 ?
    C1A C10A C9A . . 120.1(3) ?
    C1A C10A C11A . . 118.2(3) ?
    C9A C10A C11A . . 121.7(3) ?
    C12A C11A C10A . . 128.4(4) ?
    C12A C11A H11A . . 115.8 ?
    C10A C11A H11A . . 115.8 ?
    C11A C12A C13A . . 120.3(4) ?
    C11A C12A H12A . . 119.8 ?
    C13A C12A H12A . . 119.8 ?
    O2A C13A C12A . . 122.2(3) ?
    O2A C13A C14A . . 120.1(3) ?
    C12A C13A C14A . . 117.8(3) ?
    C15A C14A C19A . . 119.5(3) ?
    C15A C14A C13A . . 122.5(3) ?
    C19A C14A C13A . . 118.0(3) ?
    C14A C15A C16A . . 120.5(3) ?
    C14A C15A H15A . . 119.7 ?
    C16A C15A H15A . . 119.7 ?
    C17A C16A C15A . . 118.8(3) ?
    C17A C16A H16A . . 120.6 ?
    C15A C16A H16A . . 120.6 ?
    C16A C17A C18A . . 120.9(3) ?
    C16A C17A S1A . . 124.2(3) ?
    C18A C17A S1A . . 114.9(2) ?
    C19A C18A C17A . . 119.1(3) ?
    C19A C18A H18A . . 120.5 ?
    C17A C18A H18A . . 120.5 ?
    C18A C19A C14A . . 121.1(3) ?
    C18A C19A H19A . . 119.5 ?
    C14A C19A H19A . . 119.5 ?
    S1A C20A H20A . . 109.5 ?
    S1A C20A H20B . . 109.5 ?
    H20A C20A H20B . . 109.5 ?
    S1A C20A H20C . . 109.5 ?
    H20A C20A H20C . . 109.5 ?
    H20B C20A H20C . . 109.5 ?
    O1A C21A H21A . . 109.5 ?
    O1A C21A H21B . . 109.5 ?
    H21A C21A H21B . . 109.5 ?
    O1A C21A H21C . . 109.5 ?
    H21A C21A H21C . . 109.5 ?
    H21B C21A H21C . . 109.5 ?
    C17B S1B C20B . . 105.05(17) ?
    C5B O1B C21B . . 116.5(3) ?
    C10B C1B C2B . . 122.2(3) ?
    C10B C1B H1BA . . 118.9 ?
    C2B C1B H1BA . . 118.9 ?
    C1B C2B C3B . . 123.6(3) ?
    C1B C2B C7B . . 119.2(3) ?
    C3B C2B C7B . . 117.2(3) ?
    C4B C3B C2B . . 123.1(3) ?
    C4B C3B H3BA . . 118.4 ?
    C2B C3B H3BA . . 118.4 ?
    C3B C4B C5B . . 119.0(3) ?
    C3B C4B H4BA . . 120.5 ?
    C5B C4B H4BA . . 120.5 ?
    O1B C5B C6B . . 126.4(3) ?
    O1B C5B C4B . . 112.4(3) ?
    C6B C5B C4B . . 121.2(3) ?
    C5B C6B C7B . . 119.5(3) ?
    C5B C6B H6BA . . 120.3 ?
    C7B C6B H6BA . . 120.3 ?
    C8B C7B C6B . . 121.7(3) ?
    C8B C7B C2B . . 118.3(3) ?
    C6B C7B C2B . . 120.0(3) ?
    C9B C8B C7B . . 120.8(3) ?
    C9B C8B H8BA . . 119.6 ?
    C7B C8B H8BA . . 119.6 ?
    C8B C9B C10B . . 121.4(3) ?
    C8B C9B H9BA . . 119.3 ?
    C10B C9B H9BA . . 119.3 ?
    C1B C10B C9B . . 117.9(3) ?
    C1B C10B C11B . . 118.5(3) ?
    C9B C10B C11B . . 123.3(3) ?
    C12B C11B C10B . . 126.5(3) ?
    C12B C11B H11B . . 116.7 ?
    C10B C11B H11B . . 116.7 ?
    C11B C12B C13B . . 119.2(4) ?
    C11B C12B H12B . . 120.4 ?
    C13B C12B H12B . . 120.4 ?
    O2B C13B C12B . . 120.6(3) ?
    O2B C13B C14B . . 120.6(3) ?
    C12B C13B C14B . . 118.7(3) ?
    C15B C14B C19B . . 119.9(3) ?
    C15B C14B C13B . . 122.5(3) ?
    C19B C14B C13B . . 117.5(3) ?
    C14B C15B C16B . . 120.1(3) ?
    C14B C15B H15B . . 119.9 ?
    C16B C15B H15B . . 119.9 ?
    C15B C16B C17B . . 121.4(3) ?
    C15B C16B H16B . . 119.3 ?
    C17B C16B H16B . . 119.3 ?
    C18B C17B C16B . . 115.4(3) ?
    C18B C17B S1B . . 120.3(3) ?
    C16B C17B S1B . . 124.3(3) ?
    C19B C18B C17B . . 124.0(3) ?
    C19B C18B H18B . . 118.0 ?
    C17B C18B H18B . . 118.0 ?
    C18B C19B C14B . . 119.2(3) ?
    C18B C19B H19B . . 120.4 ?
    C14B C19B H19B . . 120.4 ?
    S1B C20B H20D . . 109.5 ?
    S1B C20B H20E . . 109.5 ?
    H20D C20B H20E . . 109.5 ?
    S1B C20B H20F . . 109.5 ?
    H20D C20B H20F . . 109.5 ?
    H20E C20B H20F . . 109.5 ?
    O1B C21B H21D . . 109.5 ?
    O1B C21B H21E . . 109.5 ?
    H21D C21B H21E . . 109.5 ?
    O1B C21B H21F . . 109.5 ?
    H21D C21B H21F . . 109.5 ?
    H21E C21B H21F . . 109.5 ?
loop_
    _geom_torsion_atom_site_label_1
    _geom_torsion_atom_site_label_2
    _geom_torsion_atom_site_label_3
    _geom_torsion_atom_site_label_4
    _geom_torsion_site_symmetry_1
    _geom_torsion_site_symmetry_2
    _geom_torsion_site_symmetry_3
    _geom_torsion_site_symmetry_4
    _geom_torsion
    _geom_torsion_publ_flag
    C10A C1A C2A C3A . . . . -179.0(3) ?
    C10A C1A C2A C7A . . . . 1.9(5) ?
    C1A C2A C3A C4A . . . . -179.1(3) ?
    C7A C2A C3A C4A . . . . 0.0(5) ?
    C2A C3A C4A C5A . . . . 3.0(5) ?
    C21A O1A C5A C6A . . . . 7.0(5) ?
    C21A O1A C5A C4A . . . . -171.2(3) ?
    C3A C4A C5A O1A . . . . 174.6(3) ?
    C3A C4A C5A C6A . . . . -3.7(5) ?
    O1A C5A C6A C7A . . . . -176.9(3) ?
    C4A C5A C6A C7A . . . . 1.2(5) ?
    C5A C6A C7A C2A . . . . 1.8(5) ?
    C5A C6A C7A C8A . . . . -178.4(3) ?
    C1A C2A C7A C6A . . . . 176.7(3) ?
    C3A C2A C7A C6A . . . . -2.4(4) ?
    C1A C2A C7A C8A . . . . -3.1(4) ?
    C3A C2A C7A C8A . . . . 177.8(3) ?
    C6A C7A C8A C9A . . . . -178.2(3) ?
    C2A C7A C8A C9A . . . . 1.7(5) ?
    C7A C8A C9A C10A . . . . 1.1(5) ?
    C2A C1A C10A C9A . . . . 0.9(5) ?
    C2A C1A C10A C11A . . . . -176.8(3) ?
    C8A C9A C10A C1A . . . . -2.4(5) ?
    C8A C9A C10A C11A . . . . 175.2(3) ?
    C1A C10A C11A C12A . . . . -170.7(3) ?
    C9A C10A C11A C12A . . . . 11.6(5) ?
    C10A C11A C12A C13A . . . . -174.9(3) ?
    C11A C12A C13A O2A . . . . 10.5(6) ?
    C11A C12A C13A C14A . . . . -169.9(3) ?
    O2A C13A C14A C15A . . . . -151.5(4) ?
    C12A C13A C14A C15A . . . . 28.9(5) ?
    O2A C13A C14A C19A . . . . 26.2(5) ?
    C12A C13A C14A C19A . . . . -153.3(3) ?
    C19A C14A C15A C16A . . . . -1.5(5) ?
    C13A C14A C15A C16A . . . . 176.3(3) ?
    C14A C15A C16A C17A . . . . 2.6(5) ?
    C15A C16A C17A C18A . . . . -1.3(5) ?
    C15A C16A C17A S1A . . . . 177.9(2) ?
    C20A S1A C17A C16A . . . . 4.3(3) ?
    C20A S1A C17A C18A . . . . -176.4(2) ?
    C16A C17A C18A C19A . . . . -1.1(4) ?
    S1A C17A C18A C19A . . . . 179.6(2) ?
    C17A C18A C19A C14A . . . . 2.3(5) ?
    C15A C14A C19A C18A . . . . -1.0(5) ?
    C13A C14A C19A C18A . . . . -178.8(3) ?
    C10B C1B C2B C3B . . . . -178.4(3) ?
    C10B C1B C2B C7B . . . . 2.9(4) ?
    C1B C2B C3B C4B . . . . -178.6(3) ?
    C7B C2B C3B C4B . . . . 0.2(4) ?
    C2B C3B C4B C5B . . . . 2.6(5) ?
    C21B O1B C5B C6B . . . . 8.0(5) ?
    C21B O1B C5B C4B . . . . -173.4(3) ?
    C3B C4B C5B O1B . . . . 177.6(3) ?
    C3B C4B C5B C6B . . . . -3.7(5) ?
    O1B C5B C6B C7B . . . . -179.5(3) ?
    C4B C5B C6B C7B . . . . 1.9(5) ?
    C5B C6B C7B C8B . . . . -177.7(3) ?
    C5B C6B C7B C2B . . . . 0.9(4) ?
    C1B C2B C7B C8B . . . . -4.5(4) ?
    C3B C2B C7B C8B . . . . 176.7(3) ?
    C1B C2B C7B C6B . . . . 176.9(3) ?
    C3B C2B C7B C6B . . . . -2.0(4) ?
    C6B C7B C8B C9B . . . . -178.9(3) ?
    C2B C7B C8B C9B . . . . 2.5(4) ?
    C7B C8B C9B C10B . . . . 1.3(5) ?
    C2B C1B C10B C9B . . . . 0.8(4) ?
    C2B C1B C10B C11B . . . . -173.7(3) ?
    C8B C9B C10B C1B . . . . -3.0(5) ?
    C8B C9B C10B C11B . . . . 171.3(3) ?
    C1B C10B C11B C12B . . . . -175.7(3) ?
    C9B C10B C11B C12B . . . . 10.1(5) ?
    C10B C11B C12B C13B . . . . -172.1(3) ?
    C11B C12B C13B O2B . . . . 20.4(5) ?
    C11B C12B C13B C14B . . . . -160.9(3) ?
    O2B C13B C14B C15B . . . . -159.8(3) ?
    C12B C13B C14B C15B . . . . 21.5(5) ?
    O2B C13B C14B C19B . . . . 17.0(5) ?
    C12B C13B C14B C19B . . . . -161.7(3) ?
    C19B C14B C15B C16B . . . . 0.4(4) ?
    C13B C14B C15B C16B . . . . 177.1(3) ?
    C14B C15B C16B C17B . . . . 1.2(5) ?
    C15B C16B C17B C18B . . . . -1.1(4) ?
    C15B C16B C17B S1B . . . . 176.8(2) ?
    C20B S1B C17B C18B . . . . -171.2(3) ?
    C20B S1B C17B C16B . . . . 11.0(3) ?
    C16B C17B C18B C19B . . . . -0.7(4) ?
    S1B C17B C18B C19B . . . . -178.7(3) ?
    C17B C18B C19B C14B . . . . 2.2(5) ?
    C15B C14B C19B C18B . . . . -2.1(5) ?
    C13B C14B C19B C18B . . . . -179.0(3) ?
loop_
    _geom_hbond_atom_site_label_D
    _geom_hbond_atom_site_label_H
    _geom_hbond_atom_site_label_A
    _geom_hbond_site_symmetry_A
    _geom_hbond_distance_DH
    _geom_hbond_distance_HA
    _geom_hbond_distance_DA
    _geom_hbond_angle_DHA
    C20A H20A O1A 1_655 0.96 2.44 3.381(5) 165
    C20B H20D O1B 1_655 0.96 2.39 3.252(5) 149
    C8A H8AA Cg1 2_554 0.93 2.84 3.565(3) 136
    C3B H3BA Cg2 1_455 0.93 2.74 3.479(3) 137
    C8B H8BA Cg3 2_565 0.93 2.78 3.494(3) 134
    C20A H20B Cg3 1_654 0.96 2.63 3.481(5) 148
_iucr_refine_instructions_details
;
TITL mo_nc9b_0m in Pc (100K)
CELL 0.71073  18.6118  15.0510   5.9227  90.000  90.000  90.000
ZERR    4.00   0.0014   0.0012   0.0005   0.000   0.000   0.000
LATT -1
SYMM X, -Y, 0.5+Z
SFAC C H O S
UNIT 84 72 8 4
SIZE 0.088 0.095 0.451
L.S. 10
BOND $H
FMAP 2 3 60
TWIN 1 0 0 0 -1 0 0 0 -1
ACTA
CONF
PLAN 20
WGHT    0.070400
BASF   0.38963
FVAR       0.65976
S1A   4    1.088217    0.103925    0.367286    11.00000    0.01177    0.02982 =
         0.02866   -0.00126   -0.00324   -0.00111
O1A   3    0.268204    0.125654   -0.126201    11.00000    0.01746    0.03592 =
         0.02666   -0.00564   -0.00825    0.00216
O2A   3    0.754513    0.131587    0.782164    11.00000    0.01778    0.07359 =
         0.01352    0.00045   -0.00239    0.00161
C1A   1    0.520418    0.167672    0.370294    11.00000    0.01628    0.01901 =
         0.00968   -0.00226   -0.00152    0.00259
AFIX  43
H1AA  2    0.518276    0.196051    0.509614    11.00000   -1.20000
AFIX   0
C2A   1    0.457253    0.159865    0.238247    11.00000    0.01286    0.01667 =
         0.01690   -0.00109    0.00186    0.00346
C3A   1    0.389791    0.195202    0.308815    11.00000    0.01431    0.01737 =
         0.02037   -0.00484    0.00159    0.00134
AFIX  43
H3AA  2    0.386544    0.225363    0.445481    11.00000   -1.20000
AFIX   0
C4A   1    0.330287    0.185320    0.178832    11.00000    0.01430    0.02196 =
         0.02934   -0.00206    0.00302    0.00472
AFIX  43
H4AA  2    0.287326    0.211269    0.224456    11.00000   -1.20000
AFIX   0
C5A   1    0.332407    0.136164   -0.025236    11.00000    0.01510    0.01877 =
         0.02351    0.00094   -0.00253   -0.00012
C6A   1    0.396757    0.101477   -0.101775    11.00000    0.01590    0.02182 =
         0.01631   -0.00002    0.00358    0.00305
AFIX  43
H6AA  2    0.398522    0.070161   -0.237025    11.00000   -1.20000
AFIX   0
C7A   1    0.459718    0.114004    0.027101    11.00000    0.01384    0.01675 =
         0.01036    0.00084    0.00151    0.00095
C8A   1    0.528280    0.081818   -0.045079    11.00000    0.01966    0.02292 =
         0.01040    0.00122    0.00549    0.00418
AFIX  43
H8AA  2    0.531603    0.053097   -0.183717    11.00000   -1.20000
AFIX   0
C9A   1    0.588855    0.091597    0.081304    11.00000    0.01296    0.01947 =
         0.01907   -0.00144    0.00111    0.00173
AFIX  43
H9AA  2    0.632724    0.070719    0.028039    11.00000   -1.20000
AFIX   0
C10A  1    0.584500    0.134114    0.296033    11.00000    0.01171    0.01933 =
         0.01274    0.00061   -0.00056    0.00478
C11A  1    0.646735    0.140214    0.446076    11.00000    0.01470    0.02655 =
         0.01686    0.00220   -0.00102    0.00074
AFIX  43
H11A  2    0.637182    0.158779    0.592804    11.00000   -1.20000
AFIX   0
C12A  1    0.715754    0.122513    0.399511    11.00000    0.00911    0.02895 =
         0.01980    0.00463    0.00157    0.00143
AFIX  43
H12A  2    0.729273    0.108238    0.252761    11.00000   -1.20000
AFIX   0
C13A  1    0.770810    0.125587    0.581304    11.00000    0.01469    0.03445 =
         0.01880    0.00836    0.00326    0.00075
C14A  1    0.848316    0.120445    0.513061    11.00000    0.01256    0.02026 =
         0.01727    0.00303   -0.00160    0.00066
C15A  1    0.872907    0.151305    0.304846    11.00000    0.01990    0.02282 =
         0.01050    0.00119    0.00150    0.00603
AFIX  43
H15A  2    0.840283    0.172964    0.199412    11.00000   -1.20000
AFIX   0
C16A  1    0.946586    0.149923    0.253165    11.00000    0.01125    0.01652 =
         0.01925   -0.00042    0.00011    0.00067
AFIX  43
H16A  2    0.963251    0.172642    0.116855    11.00000   -1.20000
AFIX   0
C17A  1    0.994516    0.113669    0.410839    11.00000    0.00698    0.01684 =
         0.01729   -0.00552    0.00139   -0.00167
C18A  1    0.969891    0.080857    0.618784    11.00000    0.01311    0.01457 =
         0.02126   -0.00037   -0.00572   -0.00363
AFIX  43
H18A  2    1.001869    0.055944    0.721496    11.00000   -1.20000
AFIX   0
C19A  1    0.897348    0.086087    0.668893    11.00000    0.01670    0.01786 =
         0.02007    0.00344    0.00105   -0.00068
AFIX  43
H19A  2    0.880992    0.066405    0.808581    11.00000   -1.20000
AFIX   0
C20A  1    1.103338    0.157327    0.099198    11.00000    0.01810    0.04792 =
         0.02762   -0.00396    0.00223   -0.00465
AFIX 137
H20A  2    1.153409    0.153848    0.061302    11.00000   -1.50000
H20B  2    1.089136    0.218531    0.108709    11.00000   -1.50000
H20C  2    1.075524    0.128055   -0.015258    11.00000   -1.50000
AFIX   0
C21A  1    0.263949    0.066516   -0.314374    11.00000    0.02461    0.04071 =
         0.02174   -0.00252   -0.00997   -0.00279
AFIX 137
H21A  2    0.214952    0.062129   -0.363781    11.00000   -1.50000
H21B  2    0.280931    0.008835   -0.270350    11.00000   -1.50000
H21C  2    0.293105    0.088843   -0.435448    11.00000   -1.50000
AFIX   0
S1B   4    0.658746    0.380339    0.774909    11.00000    0.01832    0.02988 =
         0.03877    0.00408    0.00682   -0.00194
O1B   3   -0.171247    0.376935    1.170047    11.00000    0.01411    0.03076 =
         0.02466   -0.00189    0.00186   -0.00294
O2B   3    0.326339    0.402376    0.345425    11.00000    0.02729    0.03153 =
         0.02542    0.00800    0.00193    0.00454
C1B   1    0.089977    0.337283    0.717111    11.00000    0.01767    0.02181 =
         0.01255    0.00031   -0.00214   -0.00093
AFIX  43
H1BA  2    0.089630    0.310515    0.575591    11.00000   -1.20000
AFIX   0
C2B   1    0.025414    0.344925    0.835771    11.00000    0.01864    0.01218 =
         0.02041   -0.00029   -0.00280    0.00117
C3B   1   -0.041272    0.311974    0.754860    11.00000    0.01889    0.01963 =
         0.01873   -0.00011   -0.00361   -0.00347
AFIX  43
H3BA  2   -0.042038    0.282552    0.616801    11.00000   -1.20000
AFIX   0
C4B   1   -0.104246    0.321435    0.870051    11.00000    0.02145    0.01889 =
         0.02189    0.00031   -0.00085   -0.00349
AFIX  43
H4BA  2   -0.146504    0.296831    0.814260    11.00000   -1.20000
AFIX   0
C5B   1   -0.104328    0.369984    1.078889    11.00000    0.01104    0.02246 =
         0.02136    0.00209   -0.00092   -0.00298
C6B   1   -0.041562    0.402491    1.170023    11.00000    0.01514    0.01816 =
         0.01560   -0.00144    0.00398    0.00294
AFIX  43
H6BA  2   -0.042190    0.432255    1.307613    11.00000   -1.20000
AFIX   0
C7B   1    0.025002    0.390041    1.050691    11.00000    0.01167    0.02041 =
         0.01447    0.00497   -0.00078    0.00017
C8B   1    0.091342    0.419327    1.140673    11.00000    0.01768    0.01720 =
         0.01753    0.00116   -0.00516   -0.00047
AFIX  43
H8BA  2    0.092434    0.446497    1.281659    11.00000   -1.20000
AFIX   0
C9B   1    0.154401    0.408045    1.021716    11.00000    0.02281    0.01832 =
         0.02115    0.00020   -0.00496   -0.00294
AFIX  43
H9BA  2    0.197492    0.426740    1.085455    11.00000   -1.20000
AFIX   0
C10B  1    0.154947    0.368443    0.803713    11.00000    0.01700    0.01213 =
         0.02306   -0.00094   -0.00145   -0.00161
C11B  1    0.218000    0.366115    0.659796    11.00000    0.01762    0.02038 =
         0.01408    0.00225   -0.00019    0.00153
AFIX  43
H11B  2    0.211099    0.347496    0.511650    11.00000   -1.20000
AFIX   0
C12B  1    0.286275    0.388461    0.719898    11.00000    0.01991    0.02709 =
         0.02022   -0.00177    0.00218    0.00079
AFIX  43
H12B  2    0.297420    0.400454    0.869900    11.00000   -1.20000
AFIX   0
C13B  1    0.342513    0.393437    0.543819    11.00000    0.01333    0.02306 =
         0.01925    0.00525   -0.00052    0.00005
C14B  1    0.419830    0.389279    0.614238    11.00000    0.01929    0.01208 =
         0.02073   -0.00019    0.00395   -0.00296
C15B  1    0.441451    0.353100    0.818031    11.00000    0.01065    0.01805 =
         0.01397    0.00197    0.00168   -0.00347
AFIX  43
H15B  2    0.407302    0.332595    0.920135    11.00000   -1.20000
AFIX   0
C16B  1    0.513999    0.347356    0.870348    11.00000    0.02026    0.02138 =
         0.01896   -0.00340    0.00290   -0.00183
AFIX  43
H16B  2    0.527862    0.321868    1.006595    11.00000   -1.20000
AFIX   0
C17B  1    0.568535    0.380180    0.717413    11.00000    0.01868    0.00950 =
         0.01759   -0.00377   -0.00080    0.00550
C18B  1    0.542935    0.415883    0.515232    11.00000    0.02574    0.01640 =
         0.02372   -0.00050    0.00996    0.00116
AFIX  43
H18B  2    0.576285    0.438263    0.413063    11.00000   -1.20000
AFIX   0
C19B  1    0.471856    0.419936    0.458379    11.00000    0.01881    0.01586 =
         0.01611    0.00179    0.00943    0.00242
AFIX  43
H19B  2    0.457850    0.442552    0.319038    11.00000   -1.20000
AFIX   0
C20B  1    0.668244    0.313817    1.024402    11.00000    0.02115    0.03790 =
         0.03434    0.00008   -0.00040   -0.00003
AFIX 137
H20D  2    0.718240    0.308331    1.061743    11.00000   -1.50000
H20E  2    0.648366    0.255904    0.997739    11.00000   -1.50000
H20F  2    0.643209    0.341614    1.147258    11.00000   -1.50000
AFIX   0
C21B  1   -0.178124    0.432268    1.364940    11.00000    0.02511    0.03602 =
         0.01711   -0.00200    0.00502   -0.00162
AFIX 137
H21D  2   -0.228083    0.442751    1.395202    11.00000   -1.50000
H21E  2   -0.154385    0.487900    1.338104    11.00000   -1.50000
H21F  2   -0.156525    0.403321    1.492433    11.00000   -1.50000
HKLF 4 1 0 0 1 -1 0 0 0 -1 0
REM  mo_nc9b_0m in Pc (100K)
REM R1 =  0.0546 for   8185 Fo > 4sig(Fo)  and  0.0588 for all   8757 data
REM    438 parameters refined using      2 restraints
END
WGHT      0.0704      0.0000
REM Highest difference peak  0.650,  deepest hole -0.367,  1-sigma level  0.089
Q1    1   1.1579  0.1173  0.3378  11.00000  0.05    0.65
Q2    1   0.2329  0.1199  0.2904  11.00000  0.05    0.60
Q3    1  -0.2371  0.3662  1.1555  11.00000  0.05    0.60
Q4    1   0.5034  0.3916  0.6773  11.00000  0.05    0.56
Q5    1   0.4016  0.4186  0.4140  11.00000  0.05    0.55
Q6    1  -0.1760  0.3131  0.8344  11.00000  0.05    0.54
Q7    1   0.5829  0.3958  0.7001  11.00000  0.05    0.53
Q8    1   0.2566  0.3859  0.2821  11.00000  0.05    0.49
Q9    1   0.4047  0.1198 -0.0464  11.00000  0.05    0.46
Q10   1   0.9315  0.1164  0.4771  11.00000  0.05    0.45
Q11   1   0.3441  0.1191 -0.0675  11.00000  0.05    0.44
Q12   1  -0.1159  0.3055  0.7391  11.00000  0.05    0.42
Q13   1  -0.0409  0.3944  1.0403  11.00000  0.05    0.42
Q14   1   0.8362  0.0976  0.6924  11.00000  0.05    0.41
Q15   1  -0.0452  0.3387  0.8342  11.00000  0.05    0.40
Q16   1   0.9559  0.1148  0.3729  11.00000  0.05    0.39
Q17   1   0.0798  0.3575  0.7469  11.00000  0.05    0.39
Q18   1  -0.1148  0.3974  1.1402  11.00000  0.05    0.38
Q19   1   0.4439  0.3998  0.5078  11.00000  0.05    0.37
Q20   1   0.0185  0.4185  1.1039  11.00000  0.05    0.37
;
