# Supplementary material for: (2E)-3-(6-Meth­oxy­naphthalen-2-yl)-1-[4-(methyl­sulfan­yl)phen­yl]prop-2-en-1-one
Source: Acta Crystallogr Sect E Struct Rep Online. 2012 Jun 30;68(Pt 7):o2277–8. doi: 10.1107/S1600536812028930 (PMC3394057; doi:10.1107/S1600536812028930)
Supplement: Supplementary file 2 [file e-68-o2277-Isup2.hkl]

# 
# h,k,l, Fc-squared, Fo-squared, sigma(Fo-squared) and status flag 
# 
data_I
_shelx_title ' mo_nc9b_0m in Pc (100K)' 
_shelx_refln_list_code          4 
_shelx_F_calc_maximum      134.94 
_exptl_crystal_F_000       704.00 
_reflns_d_resolution_high  0.7083 
 
loop_ 
 _symmetry_equiv_pos_as_xyz 
 'x, y, z' 
 'x, -y, z+1/2' 
 
_cell_length_a    18.6118 
_cell_length_b    15.0510 
_cell_length_c     5.9227 
_cell_angle_alpha  90.000 
_cell_angle_beta   90.000 
_cell_angle_gamma  90.000 
 
_shelx_F_squared_multiplier     1.000 
 
loop_ 
 _refln_index_h 
 _refln_index_k 
 _refln_index_l 
 _refln_F_squared_calc 
 _refln_F_squared_meas 
 _refln_F_squared_sigma 
 _refln_observed_status 
  -7   0  -8      240.93      264.77     30.47 o 
  -6   0  -8       65.13       87.98     14.82 o 
  -5   0  -8      134.51      155.43     19.69 o 
  -4   0  -8      191.47      209.73     23.20 o 
  -3   0  -8       45.42       45.73      9.10 o 
   2   0  -8       79.30      112.17     14.09 o 
   3   0  -8       37.34       35.85      8.66 o 
   4   0  -8      161.35      196.19     22.72 o 
   5   0  -8      143.40      144.15     18.95 o 
   6   0  -8       82.55       98.20     15.40 o 
   7   0  -8      282.69      274.96     30.78 o 
  -7   1  -8      151.98      174.22     15.73 o 
  -6   1  -8       45.22       48.69      7.84 o 
  -5   1  -8       15.26       12.49      5.57 o 
  -4   1  -8       22.20       16.03      5.27 o 
  -3   1  -8       44.96       32.98      9.11 o 
  -2   1  -8      152.22      167.26     19.65 o 
  -1   1  -8       75.04       86.23     12.60 o 
   0   1  -8        4.10       -0.77      5.80 o 
   1   1  -8       77.84       82.80     12.52 o 
   2   1  -8      112.31      121.33     15.74 o 
   3   1  -8       52.63       48.58     10.04 o 
   4   1  -8       25.76       29.01      5.58 o 
   5   1  -8       12.05        9.06      7.61 o 
   6   1  -8       31.19       30.04      7.04 o 
   7   1  -8      150.05      160.43     15.41 o 
  -7   2  -8        2.73       -5.51      5.51 o 
  -6   2  -8        4.22        7.63      5.53 o 
  -5   2  -8       12.08       15.33      5.59 o 
  -4   2  -8       41.40       34.32     10.51 o 
  -3   2  -8       39.51       40.20     10.13 o 
  -2   2  -8       14.35       14.37      7.63 o 
  -1   2  -8       17.87       25.85      8.73 o 
   0   2  -8        1.55        7.29      7.11 o 
   1   2  -8       15.29       15.14      7.38 o 
   2   2  -8       11.85        8.27      7.15 o 
   3   2  -8       40.31       48.09      8.57 o 
   4   2  -8       48.10       50.53     11.56 o 
   5   2  -8       15.25       12.82      5.65 o 
   6   2  -8        5.59       -3.00      5.40 o 
  -6   3  -8       89.40       90.16     10.01 o 
  -5   3  -8       14.40        7.75      5.12 o 
  -4   3  -8       40.88       45.99     12.12 o 
  -3   3  -8       44.46       27.92     10.02 o 
  -2   3  -8       43.62       46.01     10.92 o 
  -1   3  -8       44.37       60.51     12.59 o 
   0   3  -8       16.75       17.44      9.04 o 
   1   3  -8       36.86       29.06      9.80 o 
   2   3  -8       35.55       41.40     10.88 o 
   3   3  -8       42.43       38.12     10.95 o 
   4   3  -8       53.49       57.77      8.91 o 
   5   3  -8       19.33       16.26      5.87 o 
   6   3  -8       67.38       64.19      9.81 o 
  -5   4  -8      104.28       91.37     10.40 o 
  -4   4  -8      106.34      103.76     17.72 o 
  -3   4  -8       23.45       24.24      9.94 o 
  -2   4  -8       17.36       30.01      9.93 o 
  -1   4  -8       71.23       72.35     13.97 o 
   0   4  -8       31.44       31.42     10.25 o 
   1   4  -8       68.05       61.70     12.88 o 
   2   4  -8       20.86       17.66      9.35 o 
   3   4  -8       21.93       12.21      9.40 o 
   4   4  -8       95.54       94.11     16.44 o 
   5   4  -8       89.97      103.85      9.42 o 
  -4   5  -8       38.06       37.67     12.63 o 
  -3   5  -8       44.30       35.78     11.56 o 
  -2   5  -8      132.14      109.17     18.07 o 
  -1   5  -8      134.07      142.64     21.23 o 
   0   5  -8       50.52       45.03     12.30 o 
   1   5  -8      144.46      126.63     19.21 o 
   2   5  -8      118.74       99.53     17.11 o 
   3   5  -8       47.76       42.67     12.51 o 
   4   5  -8       54.13       35.11     12.23 o 
   0   6  -8       25.13       32.18     11.29 o 
 -14   1  -7       69.96       50.60     10.72 o 
 -13   1  -7       53.98       54.60     10.81 o 
 -12   1  -7       74.61       96.38     13.21 o 
 -11   1  -7       99.34       91.68     12.63 o 
 -10   1  -7      149.46      161.53     15.47 o 
  -9   1  -7       45.66       59.82     14.24 o 
  -8   1  -7       43.74       48.76      8.70 o 
  -7   1  -7       40.36       47.48      7.72 o 
  -6   1  -7       32.73       31.82      6.71 o 
  -5   1  -7       37.52       39.39      6.59 o 
  -4   1  -7       38.14       46.91      6.45 o 
  -3   1  -7       52.36       63.25     10.55 o 
  -2   1  -7       34.02       33.57      7.71 o 
  -1   1  -7       28.54       23.06      6.69 o 
   0   1  -7       13.34       10.27      5.78 o 
   1   1  -7       34.58       44.20      8.44 o 
   2   1  -7       29.44       34.90      8.14 o 
   3   1  -7       67.11       74.73     11.60 o 
   4   1  -7       49.69       48.19      6.84 o 
   5   1  -7       42.17       34.08      6.38 o 
   6   1  -7       46.52       41.67      7.23 o 
   7   1  -7       30.11       36.09      7.38 o 
   8   1  -7       52.76       73.39      9.59 o 
   9   1  -7       69.02       79.94     10.72 o 
  10   1  -7      113.73      127.25     14.92 o 
  11   1  -7      109.09      106.88     13.28 o 
  12   1  -7       96.33      103.47     13.83 o 
  13   1  -7       69.94       72.85     11.86 o 
  14   1  -7       52.24       53.05     11.09 o 
 -14   2  -7       66.10       74.07     12.33 o 
 -13   2  -7       38.26       39.95      9.48 o 
 -12   2  -7      179.46      191.61     17.73 o 
 -11   2  -7       51.00       58.96     13.96 o 
 -10   2  -7       73.79       84.12     11.73 o 
  -9   2  -7      217.07      225.53     18.76 o 
  -8   2  -7      170.81      170.49     21.26 o 
  -7   2  -7      104.78      120.63     17.71 o 
  -6   2  -7      159.97      207.86     17.65 o 
  -5   2  -7      341.78      346.29     23.78 o 
  -4   2  -7      183.98      160.00     18.81 o 
  -3   2  -7      189.49      135.95     17.47 o 
  -2   2  -7      229.72      215.05     24.00 o 
  -1   2  -7      150.58      155.34     18.40 o 
   0   2  -7      180.06      205.43     22.70 o 
   1   2  -7       98.73      127.66     16.11 o 
   2   2  -7      226.28      240.78     26.20 o 
   3   2  -7      202.42      176.90     21.19 o 
   4   2  -7      143.73      140.57     12.64 o 
   5   2  -7      302.91      301.66     23.50 o 
   6   2  -7      205.22      221.92     17.85 o 
   7   2  -7      116.09      126.26     12.95 o 
   8   2  -7      131.48      113.57     13.32 o 
   9   2  -7      196.18      197.11     18.46 o 
  10   2  -7      106.33       98.47     12.29 o 
  11   2  -7       45.08       41.18      9.86 o 
  12   2  -7      143.50      146.20     17.40 o 
  13   2  -7       41.87       39.43      9.84 o 
 -13   3  -7       21.88       28.95      8.97 o 
 -12   3  -7       67.50       61.40     10.93 o 
 -11   3  -7      127.18      146.09     15.64 o 
 -10   3  -7       75.34      108.65     12.84 o 
  -9   3  -7       68.79       69.68     10.55 o 
  -8   3  -7       11.09       12.60      6.46 o 
  -7   3  -7       62.16       48.93     12.25 o 
  -6   3  -7      157.96      187.28     16.52 o 
  -5   3  -7       96.63       87.09      9.97 o 
  -4   3  -7      149.75      170.24     19.49 o 
  -3   3  -7       29.66       43.28     10.10 o 
  -2   3  -7       13.95       10.24      7.08 o 
  -1   3  -7       30.76       19.23      7.80 o 
   0   3  -7       70.43       66.92     11.59 o 
   1   3  -7       44.46       49.02     10.61 o 
   2   3  -7       19.41       23.88      5.91 o 
   3   3  -7       39.27       51.83     11.38 o 
   4   3  -7       98.44      124.10     17.98 o 
   5   3  -7      128.90      115.38     11.21 o 
   6   3  -7      185.98      211.44     17.03 o 
   7   3  -7       66.94       54.09      8.64 o 
   8   3  -7       14.78       21.32      7.30 o 
   9   3  -7       93.00       88.62     11.43 o 
  10   3  -7       68.11       78.21     12.08 o 
  11   3  -7      129.15      121.40     14.93 o 
  12   3  -7      103.97       86.10     12.53 o 
  13   3  -7       26.21       27.08      9.07 o 
 -13   4  -7       28.05       22.11      8.68 o 
 -12   4  -7        8.21       17.06      7.97 o 
 -11   4  -7       11.70       -1.82      7.40 o 
 -10   4  -7       70.92       57.88     10.25 o 
  -9   4  -7       26.57       29.74     10.42 o 
  -8   4  -7       68.16       73.69     10.45 o 
  -7   4  -7       63.78       68.95     12.26 o 
  -6   4  -7       92.28      100.87     10.27 o 
  -5   4  -7       25.50       21.43      5.92 o 
  -4   4  -7       75.82       79.55      8.12 o 
  -3   4  -7        6.04        1.29      6.99 o 
  -2   4  -7        5.91       17.67      7.86 o 
  -1   4  -7       31.15       38.36     10.14 o 
   0   4  -7       28.95       24.29      9.02 o 
   1   4  -7       46.79       35.60     10.13 o 
   2   4  -7        9.59       21.95      8.79 o 
   3   4  -7        6.57       18.66      6.24 o 
   4   4  -7       55.64       48.28     12.68 o 
   5   4  -7       30.67       29.98      6.59 o 
   6   4  -7       67.32       59.63      9.34 o 
   7   4  -7       72.36       76.82     17.23 o 
   8   4  -7       84.17       91.95     11.40 o 
   9   4  -7       18.84       26.68      9.11 o 
  10   4  -7       78.97       60.43     10.71 o 
  11   4  -7       15.52        2.54      7.40 o 
  12   4  -7       12.14       12.28      8.19 o 
  13   4  -7       23.06       24.00      9.43 o 
 -12   5  -7       21.75       36.17      9.42 o 
 -11   5  -7        3.69        9.04      7.20 o 
 -10   5  -7       59.27       67.70     10.29 o 
  -9   5  -7       17.08       25.97      8.07 o 
  -8   5  -7      132.09      123.90     13.35 o 
  -7   5  -7       39.38       45.88      8.23 o 
  -6   5  -7       12.00       17.18      6.19 o 
  -5   5  -7       19.73       30.06      6.56 o 
  -4   5  -7      150.29      114.58     12.55 o 
  -3   5  -7       99.55      100.47     16.07 o 
  -2   5  -7       51.75       47.44     12.09 o 
  -1   5  -7       85.19       94.86     15.35 o 
   0   5  -7       24.38       14.14      9.03 o 
   1   5  -7       80.13       72.51     14.07 o 
   2   5  -7       44.79       54.20     12.86 o 
   3   5  -7       87.21       84.75     10.87 o 
   4   5  -7      183.03      172.83     14.55 o 
   5   5  -7       23.27       31.96      7.01 o 
   6   5  -7       13.11       17.04      9.36 o 
   7   5  -7       25.18       30.45      8.58 o 
   8   5  -7      121.06      111.75     13.47 o 
   9   5  -7       24.35       24.29      8.04 o 
  10   5  -7       39.88       36.42      9.33 o 
  11   5  -7        5.14       11.20      7.65 o 
  12   5  -7       23.95       42.67      9.98 o 
 -12   6  -7       68.65       90.66     12.60 o 
 -11   6  -7       26.28       24.67      9.61 o 
 -10   6  -7       72.26       59.54     10.32 o 
  -9   6  -7      160.96      164.90     16.99 o 
  -8   6  -7      115.51      116.00     12.57 o 
  -7   6  -7       74.33       79.87     10.63 o 
  -6   6  -7       81.78       92.24     11.12 o 
  -5   6  -7       24.78       38.68      6.97 o 
  -4   6  -7      141.33      124.97     13.29 o 
  -3   6  -7      165.36      170.93     13.56 o 
  -2   6  -7       11.53       12.65      4.91 o 
  -1   6  -7       52.78       42.67     11.52 o 
   0   6  -7       26.07       30.34      5.81 o 
   1   6  -7       35.74       30.33     10.93 o 
   2   6  -7       12.66       26.05      5.56 o 
   3   6  -7      107.73      124.08     13.02 o 
   4   6  -7      172.51      165.23     11.85 o 
   5   6  -7       24.90       18.33      5.59 o 
   6   6  -7       70.08       88.02     11.22 o 
   7   6  -7       75.73       69.38     10.31 o 
   8   6  -7       94.73       75.76     11.57 o 
   9   6  -7      193.42      198.51     18.04 o 
  10   6  -7       82.03       71.62     11.26 o 
  11   6  -7       32.31       26.97      9.11 o 
  12   6  -7       45.62       55.04     11.53 o 
 -11   7  -7       70.84       64.86     11.60 o 
 -10   7  -7       46.57       53.64      9.94 o 
  -9   7  -7       94.67       82.57     11.78 o 
  -8   7  -7       43.05       48.13      9.25 o 
  -7   7  -7       68.49       54.13      9.35 o 
  -6   7  -7      167.68      168.69     15.24 o 
  -5   7  -7      141.46      142.19     15.35 o 
  -4   7  -7      205.29      220.23     16.84 o 
  -3   7  -7       62.00       53.42      7.85 o 
  -2   7  -7       32.48       29.34      6.83 o 
  -1   7  -7       85.47       77.95      9.18 o 
   0   7  -7       67.34       68.77      8.76 o 
   1   7  -7       76.75       66.88     12.46 o 
   2   7  -7       50.95       60.88      8.12 o 
   3   7  -7       42.24       36.86      7.45 o 
   4   7  -7      159.27      165.48     17.95 o 
   5   7  -7      220.04      194.47     13.71 o 
   6   7  -7      140.24      139.82     12.69 o 
   7   7  -7       61.79       57.16      8.06 o 
   8   7  -7       33.91       40.78      9.10 o 
   9   7  -7      105.20       86.89     12.28 o 
  10   7  -7       44.51       42.69      9.76 o 
  11   7  -7       76.35       66.64     11.90 o 
 -10   8  -7       79.16       67.17     11.45 o 
  -9   8  -7       12.46       13.68      7.78 o 
  -8   8  -7       86.52      107.99     12.69 o 
  -7   8  -7       67.06       68.71     10.78 o 
  -6   8  -7       86.17      103.61     22.80 o 
  -5   8  -7       37.34       42.92     13.26 o 
  -4   8  -7       79.74       81.23     15.74 o 
  -3   8  -7       19.12       23.13      6.61 o 
  -2   8  -7       35.40       27.04      6.88 o 
  -1   8  -7       67.75       72.67      9.41 o 
   0   8  -7       61.03       79.24      9.76 o 
   1   8  -7       52.16       61.99     11.44 o 
   2   8  -7       25.63       23.66      6.53 o 
   3   8  -7       18.84        8.27      6.29 o 
   4   8  -7       82.32       66.05     10.21 o 
   5   8  -7       32.35       43.62     17.42 o 
   6   8  -7       78.94       72.79     11.42 o 
   7   8  -7       79.13       79.11      9.58 o 
   8   8  -7       80.92       75.57      9.74 o 
   9   8  -7       15.18       18.75      8.09 o 
  10   8  -7       76.73       83.17     12.53 o 
  -8   9  -7      100.10       95.63     12.54 o 
  -7   9  -7       17.25       22.72      8.33 o 
  -6   9  -7       49.57       63.70     10.17 o 
  -5   9  -7       53.18       46.09      9.32 o 
  -4   9  -7      281.16      263.42     23.59 o 
  -3   9  -7      121.28      102.65     11.93 o 
  -2   9  -7       78.09       72.81     10.92 o 
  -1   9  -7      115.01       83.81     11.77 o 
   0   9  -7       73.41       70.57     10.09 o 
   1   9  -7      138.94      122.99     13.18 o 
   2   9  -7      117.64      109.25     12.42 o 
   3   9  -7       85.16       69.10     11.01 o 
   4   9  -7      321.74      339.43     25.05 o 
   5   9  -7       47.67       44.90      9.84 o 
   6   9  -7       49.24       34.73      8.96 o 
   7   9  -7       11.27       17.66      7.82 o 
   8   9  -7       89.52       73.79      9.88 o 
  -7  10  -7       71.92       94.76     12.65 o 
  -6  10  -7       52.38       44.66     13.25 o 
  -5  10  -7       53.58       41.06      9.40 o 
  -4  10  -7       83.31       82.66     11.86 o 
  -3  10  -7      128.39      120.59     30.71 o 
  -2  10  -7       72.57       68.33     10.54 o 
  -1  10  -7       38.94       40.36      8.60 o 
   0  10  -7      202.76      230.33     20.25 o 
   1  10  -7       42.37       36.66     11.60 o 
   2  10  -7       61.33       71.37     10.66 o 
   3  10  -7      110.53      104.84     13.33 o 
   4  10  -7      113.24      104.84     12.93 o 
   5  10  -7       64.70       73.96     11.34 o 
   6  10  -7       46.23       49.41     10.35 o 
   7  10  -7       64.88       60.18     11.63 o 
  -4  11  -7       92.48       99.13     13.15 o 
  -3  11  -7       40.29       27.21      8.59 o 
  -2  11  -7       68.74       71.91     11.66 o 
  -1  11  -7      127.14      116.28     13.89 o 
   0  11  -7      121.47      151.54     16.52 o 
   1  11  -7       99.25       78.93     12.46 o 
   2  11  -7      101.15      103.41     18.59 o 
   3  11  -7       37.98       46.38      9.82 o 
   4  11  -7       73.44       65.23     12.03 o 
 -18   0  -6      119.10      127.10     24.62 o 
 -17   0  -6      499.42      546.25     59.71 o 
 -16   0  -6      214.41      234.45     33.08 o 
 -15   0  -6      129.95      134.02     23.25 o 
 -14   0  -6       51.14       48.72     13.71 o 
 -13   0  -6       82.94       96.75     18.01 o 
 -12   0  -6       94.12      138.41     21.56 o 
 -11   0  -6      393.94      364.87     43.61 o 
 -10   0  -6      324.67      330.44     36.22 o 
  -9   0  -6      107.38       79.44     15.18 o 
  -8   0  -6      130.08      190.04     22.37 o 
  -7   0  -6       35.27       50.31     10.43 o 
  -6   0  -6      212.56      194.33     25.18 o 
  -5   0  -6      291.49      331.21     35.90 o 
  -4   0  -6      828.85      814.16     69.26 o 
  -3   0  -6      250.64      285.01     27.21 o 
   3   0  -6      236.34      258.85     27.32 o 
   4   0  -6      645.61      689.98     69.11 o 
   5   0  -6      346.74      382.55     36.19 o 
   6   0  -6      288.70      274.22     26.08 o 
   7   0  -6       27.02       31.35      9.52 o 
   8   0  -6      129.86      166.04     22.08 o 
   9   0  -6      113.40      117.93     17.02 o 
  11   0  -6      504.51      460.11     45.03 o 
  12   0  -6       99.08      141.89     21.99 o 
  13   0  -6      108.21       86.04     17.67 o 
  14   0  -6       65.64       58.70     15.59 o 
  15   0  -6      153.30      155.59     24.95 o 
  16   0  -6      221.19      298.80     35.51 o 
  17   0  -6      507.57      545.89     60.97 o 
  18   0  -6      139.05      164.67     27.42 o 
 -18   1  -6       62.86       48.92     12.08 o 
 -17   1  -6       85.85      100.47     14.62 o 
 -16   1  -6       42.27       40.31     10.26 o 
 -15   1  -6       43.54       57.42     10.77 o 
 -14   1  -6       31.45       30.87      8.93 o 
 -13   1  -6      187.96      203.42     17.99 o 
 -12   1  -6       25.06       36.97      8.34 o 
 -11   1  -6      103.44      129.08     13.98 o 
 -10   1  -6      116.36      124.30     15.76 o 
  -9   1  -6       19.05       17.01      6.41 o 
  -8   1  -6       86.46      106.71     11.18 o 
  -7   1  -6       61.45       44.64      7.43 o 
  -6   1  -6      151.27      182.01     16.77 o 
  -5   1  -6      755.54      788.66     49.36 o 
  -4   1  -6      203.88      228.82     18.90 o 
  -3   1  -6      229.86      248.16     25.19 o 
  -2   1  -6       55.81       44.22      7.43 o 
  -1   1  -6       82.77       87.62     11.43 o 
   0   1  -6      118.02      120.31     13.90 o 
   1   1  -6       80.99       89.75     11.36 o 
   2   1  -6       46.91       45.12      7.90 o 
   3   1  -6      242.45      240.42     25.13 o 
   4   1  -6      317.97      301.93     19.53 o 
   5   1  -6      615.97      689.27     49.30 o 
   6   1  -6      207.39      229.56     17.01 o 
   7   1  -6       81.78       64.81      8.32 o 
   8   1  -6       80.71       95.98     11.27 o 
   9   1  -6       14.47       16.80      6.58 o 
  10   1  -6      123.29      144.76     14.83 o 
  11   1  -6      100.80      112.56     13.73 o 
  12   1  -6       28.62       34.10      8.58 o 
  13   1  -6      135.66      138.35     17.07 o 
  14   1  -6       41.09       34.49      8.75 o 
  15   1  -6       44.90       59.07     11.53 o 
  16   1  -6       36.01       25.33     10.00 o 
  17   1  -6       75.49       71.77     13.94 o 
  18   1  -6       72.71       53.71     20.41 o 
 -18   2  -6       20.54       17.81      9.93 o 
 -17   2  -6       12.78       31.83     10.30 o 
 -16   2  -6       29.66       12.30      8.45 o 
 -15   2  -6       42.78       47.56     10.39 o 
 -14   2  -6       10.67       10.52      7.36 o 
 -13   2  -6       28.26       21.59      7.68 o 
 -12   2  -6        8.87        2.76      6.30 o 
 -11   2  -6       28.01       39.05      8.51 o 
 -10   2  -6       23.94       16.78      6.79 o 
  -9   2  -6       34.73       38.50     10.97 o 
  -8   2  -6       23.49       28.92      6.66 o 
  -7   2  -6       30.60       28.47      6.43 o 
  -6   2  -6       72.35       76.82      8.79 o 
  -5   2  -6       74.38       84.57      9.07 o 
  -4   2  -6       38.23       36.59      7.64 o 
  -3   2  -6       27.63       30.55      7.71 o 
  -2   2  -6       54.59       38.13      7.98 o 
  -1   2  -6       49.45       52.79      9.08 o 
   0   2  -6       11.33       12.16      3.91 o 
   1   2  -6       67.00       73.81     10.79 o 
   2   2  -6       51.63       55.67      9.24 o 
   3   2  -6       25.24       33.21      8.03 o 
   4   2  -6       37.50       33.20      5.65 o 
   5   2  -6       82.95       98.04      9.53 o 
   6   2  -6       54.78       73.04      8.76 o 
   7   2  -6       45.94       41.94     10.02 o 
   8   2  -6       23.81       22.11      6.69 o 
   9   2  -6       23.57       15.47      8.64 o 
  10   2  -6       22.46       20.47      7.13 o 
  11   2  -6       42.66       42.38      8.77 o 
  12   2  -6       12.99       15.41      7.15 o 
  13   2  -6       25.17        9.42     11.85 o 
  14   2  -6       12.69       13.64     10.88 o 
  15   2  -6       37.68       35.63      9.71 o 
  16   2  -6       21.62       14.18      8.68 o 
  17   2  -6       18.59       37.08     10.81 o 
  18   2  -6       23.26       15.97     10.15 o 
 -17   3  -6       35.07       16.12     12.97 o 
 -16   3  -6       26.96       30.28     10.17 o 
 -15   3  -6       47.88       74.71     12.51 o 
 -14   3  -6       12.20        9.31      7.71 o 
 -13   3  -6       92.21       94.00     12.87 o 
 -12   3  -6       47.42       70.21     12.53 o 
 -11   3  -6       56.60       52.89     21.98 o 
 -10   3  -6       98.63      102.99     11.94 o 
  -9   3  -6       57.26       57.04      8.61 o 
  -8   3  -6       54.92       63.08      8.99 o 
  -7   3  -6       51.99       50.85      7.96 o 
  -6   3  -6       98.89       95.38      9.86 o 
  -5   3  -6      128.12      109.05      9.89 o 
  -4   3  -6      259.91      258.25     20.56 o 
  -3   3  -6       98.60      114.82     14.98 o 
  -2   3  -6       14.43        5.88      5.62 o 
  -1   3  -6       48.59       56.12      9.71 o 
   0   3  -6       75.56       66.45     10.95 o 
   1   3  -6       40.81       46.66      9.46 o 
   2   3  -6       16.46       15.37      7.16 o 
   3   3  -6       89.87       81.65     13.75 o 
   4   3  -6      318.39      316.27     21.10 o 
   5   3  -6       82.19       67.76     11.33 o 
   6   3  -6       70.82       80.77      9.55 o 
   7   3  -6       65.08       61.04      8.71 o 
   8   3  -6       63.40       64.04      9.17 o 
   9   3  -6       36.06       41.77      8.32 o 
  10   3  -6       78.62       79.00     11.25 o 
  11   3  -6       75.01       65.62     10.07 o 
  12   3  -6       44.31       53.38     16.18 o 
  13   3  -6       88.12       80.33     12.29 o 
  14   3  -6       14.77        7.39      7.25 o 
  15   3  -6       40.09       45.14     10.87 o 
  16   3  -6       26.95       16.47      9.04 o 
  17   3  -6       28.12       16.48      7.90 o 
 -17   4  -6      312.15      327.19     28.47 o 
 -16   4  -6      134.33      137.00     17.50 o 
 -15   4  -6       99.36      111.34     15.12 o 
 -14   4  -6       21.77       17.29      8.01 o 
 -13   4  -6      128.35       99.51     17.06 o 
 -12   4  -6       59.05       86.19     11.92 o 
 -11   4  -6      198.76      203.75     20.03 o 
 -10   4  -6      241.42      223.33     18.15 o 
  -9   4  -6      106.23      110.18     12.37 o 
  -8   4  -6      229.93      239.09     20.41 o 
  -7   4  -6       39.68       46.16      7.47 o 
  -6   4  -6      108.42      105.13     18.44 o 
  -5   4  -6       98.37      110.07     11.32 o 
  -4   4  -6      410.45      365.48     26.11 o 
  -3   4  -6      225.92      233.92     25.09 o 
  -2   4  -6       84.82       84.17     13.91 o 
  -1   4  -6      395.17      346.27     37.14 o 
   0   4  -6       57.42       59.21     11.16 o 
   1   4  -6      410.42      385.38     28.30 o 
   2   4  -6      123.38      111.87     15.61 o 
   3   4  -6      180.11      227.87     26.02 o 
   4   4  -6      329.13      360.99     26.28 o 
   5   4  -6      125.71      126.09     17.05 o 
   6   4  -6      156.24      138.35     12.62 o 
   7   4  -6       29.85       18.44      6.29 o 
   8   4  -6      260.03      283.61     21.13 o 
   9   4  -6       97.54      102.23     12.40 o 
  10   4  -6      171.12      170.93     24.59 o 
  11   4  -6      271.22      256.76     34.43 o 
  12   4  -6       59.38       73.18     11.51 o 
  13   4  -6      168.61      152.17     16.02 o 
  14   4  -6       28.91       29.32      9.29 o 
  15   4  -6      108.41      116.27     12.80 o 
  16   4  -6      133.94      148.13     14.85 o 
  17   4  -6      330.52      320.85     23.41 o 
 -17   5  -6       89.28      101.25     15.54 o 
 -16   5  -6       90.80      116.43     15.21 o 
 -15   5  -6       19.23       15.44      8.83 o 
 -14   5  -6       55.40       31.47     11.10 o 
 -13   5  -6      155.49      157.76     17.12 o 
 -12   5  -6      108.17      110.58     13.52 o 
 -11   5  -6      273.81      296.47     24.23 o 
 -10   5  -6      309.86      306.59     26.79 o 
  -9   5  -6      139.07      156.11     14.84 o 
  -8   5  -6       98.49      118.36     12.46 o 
  -7   5  -6      170.84      134.25     14.02 o 
  -6   5  -6      212.19      211.09     18.06 o 
  -5   5  -6     1133.57     1165.53     77.78 o 
  -4   5  -6      353.65      357.73     27.32 o 
  -3   5  -6      338.53      344.46     24.01 o 
  -2   5  -6       48.79       51.50     10.63 o 
  -1   5  -6       27.16       48.33     10.98 o 
   0   5  -6      168.25      171.98     22.55 o 
   1   5  -6       34.26       59.19     11.83 o 
   2   5  -6       44.95       37.37      4.84 o 
   3   5  -6      294.97      305.97     23.70 o 
   4   5  -6      417.84      400.33     27.99 o 
   5   5  -6     1057.11     1175.96     78.07 o 
   6   5  -6      246.34      244.40     18.80 o 
   7   5  -6      222.81      161.43     14.94 o 
   8   5  -6       77.52       94.35     12.15 o 
   9   5  -6       97.31      110.90     20.20 o 
  10   5  -6      355.30      380.35     27.92 o 
  11   5  -6      261.56      289.53     24.56 o 
  12   5  -6       76.95       89.40     10.41 o 
  13   5  -6      132.26      142.66     13.87 o 
  14   5  -6       76.11       90.86     10.64 o 
  15   5  -6       19.19       18.25      7.44 o 
  16   5  -6       61.82       81.83     18.96 o 
  17   5  -6       85.46       88.15     12.01 o 
 -16   6  -6       53.58       52.42     11.62 o 
 -15   6  -6      123.71      140.54     16.67 o 
 -14   6  -6       64.72       49.01     10.96 o 
 -13   6  -6       99.89       88.24     13.13 o 
 -12   6  -6       18.48       18.58      7.69 o 
 -11   6  -6       71.68       92.11     12.97 o 
 -10   6  -6       82.92       81.18     11.54 o 
  -9   6  -6       48.94       45.96     10.04 o 
  -8   6  -6       92.82      111.71     17.65 o 
  -7   6  -6      149.80      152.76     14.57 o 
  -6   6  -6      188.45      199.43     16.40 o 
  -5   6  -6      218.00      229.03     20.05 o 
  -4   6  -6      167.79      171.29     14.22 o 
  -3   6  -6       80.12       98.34      9.70 o 
  -2   6  -6      137.01      130.80     11.74 o 
  -1   6  -6      136.41      135.38     13.07 o 
   0   6  -6       48.68       54.85      6.88 o 
   1   6  -6      179.59      171.45     13.60 o 
   2   6  -6      136.39      120.69     11.78 o 
   3   6  -6       69.52       74.00      7.65 o 
   4   6  -6      142.92      146.93     14.11 o 
   5   6  -6      242.83      269.43     20.01 o 
   6   6  -6      142.83      172.45     16.21 o 
   7   6  -6      163.53      156.05     17.71 o 
   8   6  -6       94.32      106.36     12.77 o 
   9   6  -6       40.50       33.71      8.50 o 
  10   6  -6       79.70       80.65     11.50 o 
  11   6  -6      106.64      114.57     13.92 o 
  12   6  -6       26.35       26.19      9.91 o 
  13   6  -6      110.66       93.19     11.01 o 
  14   6  -6       66.54       71.44      9.78 o 
  15   6  -6      104.50      114.81     13.10 o 
  16   6  -6       34.29       40.96      9.15 o 
 -16   7  -6       57.28       66.98     12.72 o 
 -15   7  -6       44.57       49.82     11.10 o 
 -14   7  -6        4.72        1.06      7.07 o 
 -13   7  -6      134.44      115.33     15.31 o 
 -12   7  -6      122.37      139.33     14.90 o 
 -11   7  -6       49.48       38.08      9.00 o 
 -10   7  -6      129.25      121.53     13.86 o 
  -9   7  -6       41.87       42.85      8.73 o 
  -8   7  -6      116.18      137.35     14.56 o 
  -7   7  -6      111.59      105.08     12.61 o 
  -6   7  -6      160.72      140.63     14.17 o 
  -5   7  -6       55.85       45.60      8.04 o 
  -4   7  -6      230.09      244.87     21.20 o 
  -3   7  -6       37.83       43.61      8.48 o 
  -2   7  -6       29.87       32.17      6.38 o 
  -1   7  -6       39.05       42.15      6.38 o 
   0   7  -6       31.23       18.44      5.16 o 
   1   7  -6       26.66       25.24      5.90 o 
   2   7  -6       29.15       43.22      6.95 o 
   3   7  -6       29.21       31.45      6.47 o 
   4   7  -6      277.65      303.29     18.22 o 
   5   7  -6       72.40       66.21      7.70 o 
   6   7  -6      130.56      160.30     14.94 o 
   7   7  -6      112.79      121.18     13.16 o 
   8   7  -6      112.48      129.32     14.38 o 
   9   7  -6       27.39       24.44      8.12 o 
  10   7  -6      110.34       93.71     13.13 o 
  11   7  -6       64.31       52.58     10.28 o 
  12   7  -6       80.63       83.17     13.37 o 
  13   7  -6      149.96      142.88     25.57 o 
  14   7  -6        6.02        4.93     10.15 o 
  15   7  -6       34.20       33.65     10.76 o 
  16   7  -6       50.10       60.23     17.18 o 
 -15   8  -6       28.84       32.59     10.51 o 
 -14   8  -6       23.34        2.83      8.20 o 
 -13   8  -6      122.20      104.87     19.70 o 
 -12   8  -6      163.47      177.01     19.77 o 
 -11   8  -6       83.43       96.52     12.93 o 
 -10   8  -6      111.97      101.34     13.20 o 
  -9   8  -6      102.37      110.16     14.02 o 
  -8   8  -6      412.53      425.06     33.47 o 
  -7   8  -6       31.95       35.71     10.31 o 
  -6   8  -6       65.48       54.03      8.99 o 
  -5   8  -6       23.96       27.17      7.14 o 
  -4   8  -6      127.95      117.72     12.37 o 
  -3   8  -6      140.69      157.04     13.70 o 
  -2   8  -6      131.99      138.67     13.88 o 
  -1   8  -6      173.14      173.06     15.21 o 
   0   8  -6       52.46       55.20     14.01 o 
   1   8  -6      187.58      177.82     15.53 o 
   2   8  -6      139.88      156.73     14.53 o 
   3   8  -6      105.34       95.08     12.12 o 
   4   8  -6      112.11      103.01     12.14 o 
   5   8  -6       26.95       29.99      6.32 o 
   6   8  -6       51.70       52.47      7.64 o 
   7   8  -6       28.48       33.88      8.11 o 
   8   8  -6      494.37      475.00     34.44 o 
   9   8  -6       94.97      125.75     14.72 o 
  10   8  -6      108.28       95.88     13.72 o 
  11   8  -6       79.63       84.09     12.84 o 
  12   8  -6      201.79      211.93     20.48 o 
  13   8  -6      170.21      156.44     23.20 o 
  14   8  -6       24.11       31.87     10.02 o 
  15   8  -6       30.91       21.05     10.58 o 
 -14   9  -6       82.55       85.75     13.94 o 
 -13   9  -6       22.97       38.48     15.95 o 
 -12   9  -6       87.33       77.09     12.43 o 
 -11   9  -6      164.54      147.80     16.51 o 
 -10   9  -6       95.44       89.83     13.40 o 
  -9   9  -6      185.87      211.75     24.97 o 
  -8   9  -6       18.94       26.96      8.28 o 
  -7   9  -6      139.91      138.70     16.29 o 
  -6   9  -6       45.31       43.71      8.72 o 
  -5   9  -6      380.79      368.36     29.41 o 
  -4   9  -6      186.72      182.37     31.26 o 
  -3   9  -6      122.30      109.19     12.48 o 
  -2   9  -6       67.16       73.45     11.69 o 
  -1   9  -6       75.77       89.89     11.36 o 
   0   9  -6      125.90      139.66     13.74 o 
   1   9  -6       89.31      106.49     12.12 o 
   2   9  -6       92.76       95.82     11.39 o 
   3   9  -6      113.24      109.80     12.76 o 
   4   9  -6      187.54      192.90     17.77 o 
   5   9  -6      398.96      407.56     30.34 o 
   6   9  -6       36.29       27.83      7.16 o 
   7   9  -6      174.59      192.10     17.03 o 
   8   9  -6       25.63       40.20      8.61 o 
   9   9  -6      125.65      124.41     25.05 o 
  10   9  -6      119.83      110.67     14.34 o 
  11   9  -6      116.56      121.02     22.12 o 
  12   9  -6       69.07       62.84     12.31 o 
  13   9  -6       16.41       22.28     19.35 o 
  14   9  -6       85.72       75.10     13.71 o 
 -13  10  -6       72.65       62.13     12.39 o 
 -12  10  -6        7.54       17.44      8.06 o 
 -11  10  -6       13.81        9.71      9.44 o 
 -10  10  -6       44.79       28.33      9.00 o 
  -9  10  -6       55.56       59.88     10.84 o 
  -8  10  -6       80.74       74.49     11.99 o 
  -7  10  -6      193.41      201.96     18.83 o 
  -6  10  -6       46.38       47.46      9.45 o 
  -5  10  -6      168.72      169.47     16.40 o 
  -4  10  -6      159.25      152.52     15.16 o 
  -3  10  -6       39.80       44.96      8.64 o 
  -2  10  -6       18.34       15.52      6.89 o 
  -1  10  -6       53.77       53.10      9.25 o 
   0  10  -6      162.82      167.82     16.46 o 
   1  10  -6       67.90       60.20      9.72 o 
   2  10  -6       16.42        7.32      6.37 o 
   3  10  -6       27.77       42.69      8.84 o 
   4  10  -6      122.21      115.65     14.10 o 
   5  10  -6      160.06      152.79     16.65 o 
   6  10  -6       32.24       43.98      9.61 o 
   7  10  -6      132.91      126.27     15.81 o 
   8  10  -6       93.54       89.51     10.65 o 
   9  10  -6       79.72       76.55      9.86 o 
  10  10  -6       55.53       37.68      8.25 o 
  11  10  -6       15.33       25.10      9.00 o 
  12  10  -6       10.94       16.73      9.17 o 
  13  10  -6       97.54       90.18     13.91 o 
 -12  11  -6       63.80       79.66     12.83 o 
 -11  11  -6       30.14       22.45     10.17 o 
 -10  11  -6       90.65       76.22     12.27 o 
  -9  11  -6       14.55       27.42      8.92 o 
  -8  11  -6       87.74       84.82     13.12 o 
  -7  11  -6       67.08       57.03     10.35 o 
  -6  11  -6       67.73       88.31     12.25 o 
  -5  11  -6       11.18        3.18      6.76 o 
  -4  11  -6      104.22       84.88     12.63 o 
  -3  11  -6       66.37       63.07     10.43 o 
  -2  11  -6       34.74       25.50      8.20 o 
  -1  11  -6       38.42       23.67      7.78 o 
   0  11  -6        2.57       -2.60      5.92 o 
   1  11  -6       31.53       26.11      8.00 o 
   2  11  -6       40.29       49.44     10.64 o 
   3  11  -6       64.33       61.50     10.46 o 
   4  11  -6      131.32      144.40     15.02 o 
   5  11  -6       17.23       13.05      7.92 o 
   6  11  -6       65.18       83.43     11.67 o 
   7  11  -6       60.76       48.43      8.81 o 
   8  11  -6       85.30      105.93     11.64 o 
   9  11  -6       14.95        6.37      6.87 o 
  10  11  -6       60.78       48.23      9.13 o 
  11  11  -6       39.86       37.25      8.75 o 
  12  11  -6       44.99       50.79      9.90 o 
 -10  12  -6       20.89       18.33      9.67 o 
  -9  12  -6       64.01       71.32     12.56 o 
  -8  12  -6      252.60      263.55     24.12 o 
  -7  12  -6       34.86       31.87      9.40 o 
  -6  12  -6       26.08       28.21      9.05 o 
  -5  12  -6       43.06       33.76      9.27 o 
  -4  12  -6       95.99       70.85     11.40 o 
  -3  12  -6       45.97       52.05     12.85 o 
  -2  12  -6       38.82       47.53      9.84 o 
  -1  12  -6       75.27       78.50     11.33 o 
   0  12  -6       42.71       49.20     10.05 o 
   1  12  -6       52.38       44.18      9.98 o 
   2  12  -6       47.51       51.70     10.20 o 
   3  12  -6       57.89       53.95     10.70 o 
   4  12  -6       78.18       61.34     11.10 o 
   5  12  -6       62.15       61.50      9.53 o 
   6  12  -6       18.40       14.93      7.01 o 
   7  12  -6       44.79       60.16      9.38 o 
   8  12  -6      288.47      280.15     20.25 o 
   9  12  -6       53.98       67.11     12.77 o 
  10  12  -6       23.69       15.96      9.70 o 
  -8  13  -6       35.86       38.80     10.49 o 
  -7  13  -6       84.48       73.48     12.62 o 
  -6  13  -6       28.09       42.23     10.31 o 
  -5  13  -6       21.14       -2.16      7.15 o 
  -4  13  -6       17.43       23.31      8.78 o 
  -3  13  -6        6.56       13.83      8.01 o 
  -2  13  -6       94.91       88.01     13.37 o 
  -1  13  -6       45.97       39.43      9.78 o 
   0  13  -6      222.43      236.80     22.21 o 
   1  13  -6       51.75       43.32     10.19 o 
   2  13  -6      119.09      125.24     14.91 o 
   3  13  -6       11.02        9.18      7.73 o 
   4  13  -6       16.59       11.14      7.80 o 
   5  13  -6       29.22       21.03      7.36 o 
   6  13  -6       41.36       62.10     10.05 o 
   7  13  -6       93.76       92.76     11.66 o 
   8  13  -6       38.10       31.82      8.51 o 
  -5  14  -6       95.51       95.22     13.89 o 
  -4  14  -6       48.23       50.71     11.02 o 
  -3  14  -6        7.95        8.19      8.19 o 
  -2  14  -6       41.50       36.39     10.08 o 
  -1  14  -6       25.60       38.02     12.72 o 
   0  14  -6      419.56      401.03     33.26 o 
   1  14  -6       34.01       33.83     11.10 o 
   2  14  -6       42.97       39.22     10.75 o 
   3  14  -6        6.55       -1.47      9.51 o 
   4  14  -6       35.60       31.74      8.33 o 
   5  14  -6       82.98       74.26     11.23 o 
 -20   1  -5      103.22      123.69     16.48 o 
 -19   1  -5      155.56      159.92     19.79 o 
 -18   1  -5       58.00       67.73     12.66 o 
 -17   1  -5       34.98       33.92      9.67 o 
 -16   1  -5       15.56       16.12      7.98 o 
 -15   1  -5       10.50        9.42      7.20 o 
 -14   1  -5       25.08       24.52      8.32 o 
 -13   1  -5      128.94      110.46     13.23 o 
 -12   1  -5      303.61      246.33     20.60 o 
 -11   1  -5       40.94       43.88      8.16 o 
 -10   1  -5      416.87      400.48     29.27 o 
  -9   1  -5      525.30      661.25     48.46 o 
  -8   1  -5      370.32      360.35     24.63 o 
  -7   1  -5      566.56      544.47     33.90 o 
  -6   1  -5      619.09      636.01     43.06 o 
  -5   1  -5      276.11      312.36     23.55 o 
  -4   1  -5     1099.03     1096.28     55.92 o 
  -3   1  -5      586.17      682.22     45.03 o 
  -2   1  -5      166.81      159.13     11.57 o 
  -1   1  -5       80.38       79.19      9.46 o 
   1   1  -5       68.51       67.89      8.47 o 
   2   1  -5      132.75      121.84      9.79 o 
   3   1  -5      597.77      716.05     46.43 o 
   4   1  -5      959.89      980.00     54.60 o 
   5   1  -5      338.84      359.56     23.99 o 
   6   1  -5      593.58      657.44     43.29 o 
   7   1  -5      441.94      420.85     33.62 o 
   8   1  -5      253.09      273.94     24.37 o 
   9   1  -5      657.93      750.94     49.12 o 
  10   1  -5      390.65      382.97     29.37 o 
  11   1  -5       44.32       47.37      8.76 o 
  12   1  -5      286.70      238.48     20.94 o 
  13   1  -5       88.99       92.98     23.74 o 
  14   1  -5       18.79       24.49      8.23 o 
  15   1  -5        9.87       16.34      7.77 o 
  16   1  -5       18.03       24.50      8.76 o 
  17   1  -5       28.32       41.26     10.66 o 
  18   1  -5       77.98       65.67     13.11 o 
  19   1  -5      177.31      198.49     21.59 o 
  20   1  -5       76.41       83.76     12.20 o 
  21   1  -5      161.25      169.43     29.79 o 
 -20   2  -5      159.22      202.46     22.35 o 
 -19   2  -5      110.48      112.00     15.42 o 
 -18   2  -5      216.90      210.00     20.67 o 
 -17   2  -5      143.06      182.13     37.74 o 
 -16   2  -5       44.62       48.94     10.24 o 
 -15   2  -5      176.38      157.20     17.43 o 
 -14   2  -5      113.32      116.84     13.95 o 
 -13   2  -5      505.15      409.98     33.31 o 
 -12   2  -5      202.21      164.15     18.23 o 
 -11   2  -5      424.38      407.17     32.49 o 
 -10   2  -5      603.60      728.92     47.10 o 
  -9   2  -5      476.53      481.43     47.82 o 
  -8   2  -5      605.03      574.57     57.72 o 
  -7   2  -5      516.77      522.85     50.38 o 
  -6   2  -5      746.61      696.02     50.45 o 
  -5   2  -5      810.38      775.13     51.74 o 
  -4   2  -5     1103.47     1146.35     60.43 o 
  -3   2  -5     1046.82     1067.96     91.00 o 
  -2   2  -5      188.52      184.50     20.26 o 
  -1   2  -5      123.10      135.72     10.87 o 
   0   2  -5       36.14       30.30      4.26 o 
   1   2  -5      113.81      125.15     14.61 o 
   2   2  -5      169.38      188.82     20.48 o 
   3   2  -5      849.64      873.49     88.67 o 
   4   2  -5     1064.33     1094.37     59.39 o 
   5   2  -5      853.79      778.66     51.82 o 
   6   2  -5      859.98      812.90     51.05 o 
   7   2  -5      656.38      676.35     42.11 o 
   8   2  -5      418.82      388.13     38.17 o 
   9   2  -5      483.04      479.18     35.06 o 
  10   2  -5      550.69      613.23     46.81 o 
  11   2  -5      619.81      635.82     55.44 o 
  12   2  -5      282.65      248.96     19.25 o 
  13   2  -5      535.31      477.86     34.25 o 
  14   2  -5      102.21       96.31     13.70 o 
  15   2  -5      175.86      150.56     17.59 o 
  16   2  -5       38.51       31.27      9.92 o 
  17   2  -5      206.43      189.28     20.44 o 
  18   2  -5      155.55      134.42     18.64 o 
  19   2  -5       74.66       51.39     10.51 o 
  20   2  -5      188.44      176.75     17.61 o 
 -20   3  -5       91.28       90.94     15.27 o 
 -19   3  -5      310.76      318.74     35.07 o 
 -18   3  -5      105.99      108.96     25.25 o 
 -17   3  -5       17.17       25.37      9.67 o 
 -16   3  -5       22.57       24.41      9.15 o 
 -15   3  -5       58.62       75.31     12.00 o 
 -14   3  -5       91.19       83.78     12.11 o 
 -13   3  -5      113.75       89.77     11.96 o 
 -12   3  -5      446.28      414.64     45.81 o 
 -11   3  -5      126.75      126.89     13.00 o 
 -10   3  -5       62.65       52.16     12.39 o 
  -9   3  -5      664.09      784.52     52.13 o 
  -8   3  -5      238.37      219.06     38.03 o 
  -7   3  -5      690.11      731.31     46.88 o 
  -6   3  -5      293.08      268.14     19.84 o 
  -5   3  -5      211.39      210.61     17.55 o 
  -4   3  -5     1056.90     1132.03     62.83 o 
  -3   3  -5      814.32      972.80     92.02 o 
  -2   3  -5      206.89      207.36     21.32 o 
  -1   3  -5      174.40      187.69     21.78 o 
   0   3  -5      212.40      237.01     24.23 o 
   1   3  -5      207.84      238.45     23.34 o 
   2   3  -5      153.28      142.94     18.48 o 
   3   3  -5      851.58     1009.78     94.18 o 
   4   3  -5     1190.97     1288.04     65.35 o 
   5   3  -5      270.39      258.39     18.03 o 
   6   3  -5      251.89      250.71     21.76 o 
   7   3  -5      620.11      644.07     46.59 o 
   8   3  -5      225.23      202.04     17.62 o 
   9   3  -5      660.68      736.10     52.15 o 
  10   3  -5       70.67       65.26      9.54 o 
  11   3  -5       83.39       78.17     11.69 o 
  12   3  -5      330.57      331.54     29.29 o 
  13   3  -5       72.77       57.09     10.68 o 
  14   3  -5       78.18       76.20     12.21 o 
  15   3  -5       77.30       72.61     12.39 o 
  16   3  -5       23.72       33.23      9.98 o 
  17   3  -5       13.55       17.14      7.43 o 
  18   3  -5      107.72      100.79     12.63 o 
  19   3  -5      334.84      354.02     24.42 o 
  20   3  -5       83.68       88.16     12.54 o 
 -20   4  -5       34.75       46.73     11.80 o 
 -19   4  -5       73.06       65.45     13.13 o 
 -18   4  -5       80.89       79.54     14.02 o 
 -17   4  -5       17.20       19.45      8.69 o 
 -16   4  -5       90.88       96.35     14.21 o 
 -15   4  -5       17.15       12.10     10.47 o 
 -14   4  -5       58.58       62.36     10.90 o 
 -13   4  -5      216.84      198.54     22.94 o 
 -12   4  -5      143.04      163.55     17.21 o 
 -11   4  -5       81.88       70.14     10.38 o 
 -10   4  -5       99.36      110.53     12.96 o 
  -9   4  -5       77.21       60.61      9.56 o 
  -8   4  -5       57.02       57.30      8.27 o 
  -7   4  -5       45.81       54.46     15.42 o 
  -6   4  -5      118.72      116.25     11.43 o 
  -5   4  -5        8.43       10.28      3.98 o 
  -4   4  -5       69.31       75.20      7.84 o 
  -3   4  -5      190.71      190.71     12.98 o 
  -2   4  -5      298.78      304.54     29.73 o 
  -1   4  -5       35.65       41.45      8.20 o 
   0   4  -5      120.31      110.88     10.34 o 
   1   4  -5       24.78       40.87      8.88 o 
   2   4  -5      245.86      280.83     30.33 o 
   3   4  -5      143.36      143.11      9.63 o 
   4   4  -5       69.65       76.08      8.01 o 
   5   4  -5        7.94        2.93      3.98 o 
   6   4  -5      112.74      121.31     11.75 o 
   7   4  -5       58.44       62.47     10.01 o 
   8   4  -5       55.48       58.34     12.97 o 
   9   4  -5      117.48      107.24     11.06 o 
  10   4  -5      126.92      132.15     13.64 o 
  11   4  -5       84.59       74.18     10.81 o 
  12   4  -5      166.66      178.51     17.31 o 
  13   4  -5      215.17      197.66     19.31 o 
  14   4  -5       75.12       65.79     12.20 o 
  15   4  -5       21.20       16.97      6.54 o 
  16   4  -5      116.25      112.44     12.30 o 
  17   4  -5       19.65       18.44      7.38 o 
  18   4  -5      105.71      110.60     12.72 o 
  19   4  -5       52.09       61.67     10.67 o 
  20   4  -5       25.83       19.06      8.43 o 
 -20   5  -5       18.53       14.66     10.17 o 
 -19   5  -5       33.28       25.03     10.72 o 
 -18   5  -5       47.72       55.49     12.24 o 
 -17   5  -5       31.14       22.72     14.54 o 
 -16   5  -5       28.31       38.35     10.00 o 
 -15   5  -5       31.56       44.95     10.15 o 
 -14   5  -5       74.72       68.25     11.28 o 
 -13   5  -5       48.38       59.21     10.26 o 
 -12   5  -5      123.81      114.83     14.08 o 
 -11   5  -5       34.20       45.72      8.57 o 
 -10   5  -5      367.66      368.86     24.90 o 
  -9   5  -5       48.44       45.20      8.44 o 
  -8   5  -5      108.97      108.37     11.97 o 
  -7   5  -5       47.81       45.93      7.10 o 
  -6   5  -5      127.71      138.45     12.35 o 
  -5   5  -5       72.13       78.27      8.97 o 
  -4   5  -5      351.53      315.82     22.72 o 
  -3   5  -5      272.04      274.29     21.13 o 
  -2   5  -5      127.26      131.74      8.45 o 
  -1   5  -5      143.15      135.26      8.03 o 
   0   5  -5       70.63       53.11     11.16 o 
   1   5  -5      108.34       99.17      6.71 o 
   2   5  -5      115.73      107.08      7.80 o 
   3   5  -5      303.60      315.42     21.59 o 
   4   5  -5      322.56      304.40     22.83 o 
   5   5  -5       94.35       95.74      9.69 o 
   6   5  -5      123.17      120.33     12.13 o 
   7   5  -5       37.38       41.04      7.02 o 
   8   5  -5      110.35      109.65      9.75 o 
   9   5  -5       68.18       77.30     12.21 o 
  10   5  -5      250.31      254.51     23.77 o 
  11   5  -5       36.54       42.43      8.54 o 
  12   5  -5      154.73      142.16     12.46 o 
  13   5  -5       41.13       49.58      8.44 o 
  14   5  -5       64.86       58.12      9.00 o 
  15   5  -5       35.20       51.16     10.64 o 
  16   5  -5       23.69       24.68      7.81 o 
  17   5  -5       32.62       25.59      8.10 o 
  18   5  -5       63.75       51.18      9.70 o 
  19   5  -5       32.76       26.66      8.64 o 
  20   5  -5       12.06       14.01      8.13 o 
 -19   6  -5       47.89       56.22     12.63 o 
 -18   6  -5      104.57       94.70     18.77 o 
 -17   6  -5      135.58      141.68     18.50 o 
 -16   6  -5       75.82       71.73     14.45 o 
 -15   6  -5      313.33      361.96     28.49 o 
 -14   6  -5       31.74       36.09      9.57 o 
 -13   6  -5      176.66      151.03     17.07 o 
 -12   6  -5      100.78       97.37     13.33 o 
 -11   6  -5      152.25      177.53     18.62 o 
 -10   6  -5      288.87      310.27     22.96 o 
  -9   6  -5       47.79       52.76     10.41 o 
  -8   6  -5      108.17      115.05     12.25 o 
  -7   6  -5       89.76       84.74     10.83 o 
  -6   6  -5      357.37      339.76     26.01 o 
  -5   6  -5      229.46      190.34     15.18 o 
  -4   6  -5      440.73      437.10     29.81 o 
  -3   6  -5      503.88      496.49     34.84 o 
  -2   6  -5       28.32       31.35      5.60 o 
  -1   6  -5      342.37      374.52     25.96 o 
   0   6  -5       13.65       12.90      4.16 o 
   1   6  -5      348.24      352.32     25.85 o 
   2   6  -5       27.62       31.47      4.59 o 
   3   6  -5      354.02      364.90     29.62 o 
   4   6  -5      391.31      403.06     32.99 o 
   5   6  -5      179.86      163.63     14.88 o 
   6   6  -5      403.70      408.22     27.10 o 
   7   6  -5      111.46      112.80      9.58 o 
   8   6  -5      108.18      103.67      8.49 o 
   9   6  -5       73.79       75.44      8.20 o 
  10   6  -5      218.44      257.00     18.30 o 
  11   6  -5      225.24      248.81     15.94 o 
  12   6  -5      150.31      149.69     12.56 o 
  13   6  -5      171.86      160.34     14.20 o 
  14   6  -5       35.71       37.12      7.94 o 
  15   6  -5      313.79      312.47     22.65 o 
  16   6  -5       75.66       79.34     10.80 o 
  17   6  -5      187.25      203.36     17.06 o 
  18   6  -5       79.53       86.48     12.00 o 
  19   6  -5       48.75       34.34      9.54 o 
 -19   7  -5      168.03      174.41     21.82 o 
 -18   7  -5      152.75      152.28     18.23 o 
 -17   7  -5       35.78       50.86     11.29 o 
 -16   7  -5       39.18       59.63     11.71 o 
 -15   7  -5       48.74       72.65     12.16 o 
 -14   7  -5       74.87       75.13     12.45 o 
 -13   7  -5       46.09       42.34      9.53 o 
 -12   7  -5      207.41      202.52     18.26 o 
 -11   7  -5      174.31      178.57     16.36 o 
 -10   7  -5       49.72       42.36     11.43 o 
  -9   7  -5      358.64      392.48     27.33 o 
  -8   7  -5       89.27       86.77     11.67 o 
  -7   7  -5      265.68      264.24     25.62 o 
  -6   7  -5       64.54       84.00      9.58 o 
  -5   7  -5      195.78      187.18     15.75 o 
  -4   7  -5      330.90      379.74     31.26 o 
  -3   7  -5      385.37      439.72     33.88 o 
  -2   7  -5      171.42      157.20     12.59 o 
  -1   7  -5      189.93      200.81     17.12 o 
   0   7  -5      298.83      329.10     23.83 o 
   1   7  -5      233.82      239.44     17.47 o 
   2   7  -5      118.64      106.25     11.45 o 
   3   7  -5      470.86      523.84     28.08 o 
   4   7  -5      471.51      485.08     26.13 o 
   5   7  -5      176.83      176.19     15.79 o 
   6   7  -5       61.86       60.44      9.16 o 
   7   7  -5      294.74      297.24     22.60 o 
   8   7  -5      119.30      125.65     10.06 o 
   9   7  -5      314.46      327.01     18.83 o 
  10   7  -5       67.93       74.86      8.53 o 
  11   7  -5      114.95      132.86     12.83 o 
  12   7  -5      153.65      160.27     14.69 o 
  13   7  -5       32.17       31.23      7.37 o 
  14   7  -5       79.57       74.48     10.10 o 
  15   7  -5       50.28       70.41     10.37 o 
  16   7  -5       48.51       56.90      9.67 o 
  17   7  -5       26.56       31.28      8.52 o 
  18   7  -5      123.23      106.15     13.55 o 
  19   7  -5      214.46      226.57     19.29 o 
 -18   8  -5      114.52      117.24     17.26 o 
 -17   8  -5        7.09        9.49      9.26 o 
 -16   8  -5       67.99       86.11     14.10 o 
 -15   8  -5       41.53       27.38     17.78 o 
 -14   8  -5       66.46       85.83     12.89 o 
 -13   8  -5      224.43      212.04     25.22 o 
 -12   8  -5       79.53       89.19     15.98 o 
 -11   8  -5      195.78      184.22     17.28 o 
 -10   8  -5       61.52       52.64      9.78 o 
  -9   8  -5       91.51      103.86     12.70 o 
  -8   8  -5       97.34       88.78     17.06 o 
  -7   8  -5       65.81       73.85     10.39 o 
  -6   8  -5      106.78       95.04     11.79 o 
  -5   8  -5       89.57       76.61     13.92 o 
  -4   8  -5       90.47       93.51     10.47 o 
  -3   8  -5      214.85      237.16     19.18 o 
  -2   8  -5      223.28      241.98     18.42 o 
  -1   8  -5       86.05       83.92      9.76 o 
   0   8  -5       46.57       41.73      6.89 o 
   1   8  -5       83.16       78.15     14.18 o 
   2   8  -5      184.75      205.34     17.83 o 
   3   8  -5      208.84      223.60     18.88 o 
   4   8  -5       90.56       81.65      8.60 o 
   5   8  -5      113.56      113.58     11.13 o 
   6   8  -5      122.02      129.63     13.17 o 
   7   8  -5       96.20      106.78      9.96 o 
   8   8  -5      108.07      107.26     10.56 o 
   9   8  -5      110.08      112.12     12.40 o 
  10   8  -5       58.60       53.68      9.90 o 
  11   8  -5      152.25      140.36     13.49 o 
  12   8  -5       94.06       98.71     10.74 o 
  13   8  -5      252.01      248.83     18.04 o 
  14   8  -5       54.68       61.49      9.85 o 
  15   8  -5       55.15       60.84      9.50 o 
  16   8  -5       94.02       97.99     11.99 o 
  17   8  -5        7.50        8.98     11.35 o 
  18   8  -5      146.69      132.86     14.73 o 
 -17   9  -5       44.37       34.65     11.28 o 
 -16   9  -5       71.93       85.16     14.09 o 
 -15   9  -5       26.50       13.97      8.63 o 
 -14   9  -5      124.36      137.25     16.54 o 
 -13   9  -5       62.10       86.30     19.26 o 
 -12   9  -5      108.37       90.40     12.96 o 
 -11   9  -5       83.75       94.60     12.24 o 
 -10   9  -5      126.84      124.62     14.58 o 
  -9   9  -5      122.50      121.96     14.38 o 
  -8   9  -5      157.66      156.15     16.70 o 
  -7   9  -5      174.94      178.79     17.65 o 
  -6   9  -5       14.04       18.07      6.11 o 
  -5   9  -5       44.85       40.73      7.83 o 
  -4   9  -5       55.08       48.55     14.08 o 
  -3   9  -5      140.68      146.20     13.53 o 
  -2   9  -5       85.65       84.24     10.69 o 
  -1   9  -5      261.64      256.84     18.34 o 
   0   9  -5      147.07      155.79     14.96 o 
   1   9  -5      170.40      178.42     16.97 o 
   2   9  -5      100.81      101.58     11.31 o 
   3   9  -5      122.76      100.62     22.20 o 
   4   9  -5       84.92       83.53     14.42 o 
   5   9  -5       29.98       33.39      6.35 o 
   6   9  -5       19.32       14.99      5.53 o 
   7   9  -5      208.69      200.06     13.21 o 
   8   9  -5      198.04      193.83     14.52 o 
   9   9  -5      127.25      141.94     12.46 o 
  10   9  -5      116.24      107.77     11.30 o 
  11   9  -5       53.41       40.57     10.08 o 
  12   9  -5      100.84       96.07     13.76 o 
  13   9  -5       99.54       94.60     11.09 o 
  14   9  -5       93.66      109.59     12.75 o 
  15   9  -5       29.13       23.19      9.58 o 
  16   9  -5       75.53       77.47     11.43 o 
  17   9  -5       48.77       34.23      9.04 o 
 -17  10  -5      112.13      127.03     17.82 o 
 -16  10  -5       72.97       72.53     13.61 o 
 -15  10  -5      216.44      213.48     22.43 o 
 -14  10  -5       19.15       18.84      9.40 o 
 -13  10  -5       31.07       39.88     10.14 o 
 -12  10  -5       33.20       29.27      9.08 o 
 -11  10  -5       40.60       63.33     11.10 o 
 -10  10  -5       82.65      105.91     17.76 o 
  -9  10  -5       57.62       59.15     10.31 o 
  -8  10  -5      180.10      188.46     19.74 o 
  -7  10  -5      105.52      108.17     13.58 o 
  -6  10  -5      298.88      304.60     32.43 o 
  -5  10  -5       96.45       80.94     13.51 o 
  -4  10  -5       64.86       62.14      9.15 o 
  -3  10  -5       86.17       66.71      9.53 o 
  -2  10  -5       72.31       82.59     10.35 o 
  -1  10  -5      357.24      352.38     26.34 o 
   0  10  -5        9.22       13.30      6.27 o 
   1  10  -5      334.60      309.93     26.14 o 
   2  10  -5       49.74       42.20      8.79 o 
   3  10  -5       54.15       43.01      9.64 o 
   4  10  -5       48.81       38.67      8.48 o 
   5  10  -5       76.31       75.55     10.89 o 
   6  10  -5      285.67      297.62     17.68 o 
   7  10  -5      102.43      121.15     10.36 o 
   8  10  -5      224.67      236.04     14.65 o 
   9  10  -5       77.31       72.82     11.69 o 
  10  10  -5       69.81       84.88     10.42 o 
  11  10  -5       52.92       63.13      8.95 o 
  12  10  -5       50.65       62.60     11.51 o 
  13  10  -5       29.49       31.58     10.36 o 
  14  10  -5       28.84       28.12     10.31 o 
  15  10  -5      227.15      175.16     25.16 o 
  16  10  -5       72.20       74.78     14.33 o 
 -16  11  -5       79.27       76.41     13.93 o 
 -15  11  -5       48.24       47.43     11.56 o 
 -14  11  -5       38.75       34.94     10.39 o 
 -13  11  -5       64.47       83.44     13.37 o 
 -12  11  -5       58.96       53.89     16.73 o 
 -11  11  -5       79.38       62.91     11.53 o 
 -10  11  -5      104.64       90.84     18.16 o 
  -9  11  -5      129.00      146.28     16.70 o 
  -8  11  -5       54.42       43.83     10.34 o 
  -7  11  -5       89.40       75.83     11.97 o 
  -6  11  -5      100.18      115.44     13.42 o 
  -5  11  -5      141.12      138.40     15.18 o 
  -4  11  -5       41.07       47.93      8.91 o 
  -3  11  -5       93.62       88.26     12.71 o 
  -2  11  -5      115.71      101.78     12.79 o 
  -1  11  -5       72.23       59.50     10.09 o 
   0  11  -5      319.09      308.96     24.61 o 
   1  11  -5       80.09       75.76     10.84 o 
   2  11  -5      112.27      103.84     12.98 o 
   3  11  -5      145.78      153.95     32.53 o 
   4  11  -5       59.71       55.29      9.82 o 
   5  11  -5      130.17      131.49     15.29 o 
   6  11  -5       96.35       99.79     11.17 o 
   7  11  -5      111.15      102.59     11.02 o 
   8  11  -5       75.85       79.54      8.61 o 
   9  11  -5      139.25      164.09     12.61 o 
  10  11  -5      136.84      136.29     11.33 o 
  11  11  -5       59.55       45.71      7.53 o 
  12  11  -5       71.23       64.68     12.20 o 
  13  11  -5       49.01       62.41     12.80 o 
  14  11  -5       41.00       42.34     11.40 o 
  15  11  -5       36.95       33.18     11.32 o 
 -14  12  -5       54.04       34.26     10.91 o 
 -13  12  -5       59.14       52.54     11.88 o 
 -12  12  -5       42.99       27.79     10.00 o 
 -11  12  -5      215.33      211.53     21.21 o 
 -10  12  -5       35.19       24.37      9.33 o 
  -9  12  -5       62.70       49.97     11.11 o 
  -8  12  -5       80.05       72.58     11.63 o 
  -7  12  -5      140.40      134.35     16.41 o 
  -6  12  -5       75.49       66.73     11.27 o 
  -5  12  -5      104.16       95.75     14.57 o 
  -4  12  -5      205.35      172.30     16.65 o 
  -3  12  -5       68.34       82.15     11.75 o 
  -2  12  -5       73.84       82.81     11.65 o 
  -1  12  -5      108.87      115.10     14.37 o 
   0  12  -5        8.32       10.21      7.06 o 
   1  12  -5      143.73      138.80     14.98 o 
   2  12  -5       65.38       62.39     10.85 o 
   3  12  -5       93.27       79.50     11.91 o 
   4  12  -5      133.68      117.93     15.44 o 
   5  12  -5      129.78      148.04     20.45 o 
   6  12  -5       95.75       94.25     10.87 o 
   7  12  -5      169.69      177.24     15.44 o 
   8  12  -5       93.02       81.88     10.52 o 
   9  12  -5       65.38       53.24      9.26 o 
  10  12  -5       29.16       16.99      6.36 o 
  11  12  -5      160.46      179.15     14.35 o 
  12  12  -5       67.04       62.44     10.12 o 
  13  12  -5       62.06       59.51     10.57 o 
  14  12  -5       38.23       41.60      9.89 o 
 -13  13  -5       25.39       30.72     10.71 o 
 -12  13  -5       33.53       39.51     10.99 o 
 -11  13  -5       41.79       32.80     10.51 o 
 -10  13  -5       22.23       15.43     10.16 o 
  -9  13  -5      141.15      136.66     16.33 o 
  -8  13  -5       53.93       61.66     11.50 o 
  -7  13  -5      146.97      134.98     17.08 o 
  -6  13  -5       27.28       29.44      9.13 o 
  -5  13  -5       84.97      117.72     14.46 o 
  -4  13  -5       24.04       18.72      7.63 o 
  -3  13  -5       57.89       63.86     10.65 o 
  -2  13  -5       50.79       38.47      9.39 o 
  -1  13  -5      118.34      137.21     16.78 o 
   0  13  -5       44.27       39.50      9.49 o 
   1  13  -5      107.90      119.04     15.14 o 
   2  13  -5       37.72       35.84     17.09 o 
   3  13  -5       41.03       47.96     10.24 o 
   4  13  -5       16.55        2.98      5.66 o 
   5  13  -5       67.53       93.69     11.28 o 
   6  13  -5       28.46       21.38      7.38 o 
   7  13  -5      178.55      188.65     16.14 o 
   8  13  -5       58.30       66.20     10.43 o 
   9  13  -5      126.92      111.54     13.06 o 
  10  13  -5       19.60       17.79      7.54 o 
  11  13  -5       33.29       29.19     11.71 o 
  12  13  -5       33.62       29.92      7.62 o 
  13  13  -5       37.37       38.26      9.63 o 
 -11  14  -5       43.38       34.38     10.64 o 
 -10  14  -5       24.72       42.57     10.90 o 
  -9  14  -5       89.58       90.33     14.71 o 
  -8  14  -5       88.68       90.52     17.93 o 
  -7  14  -5      297.19      312.86     25.49 o 
  -6  14  -5      109.87       88.68     13.86 o 
  -5  14  -5       75.41       79.92     17.40 o 
  -4  14  -5       24.03       20.19      8.57 o 
  -3  14  -5       20.25       11.19      7.63 o 
  -2  14  -5       90.63       83.53     20.08 o 
  -1  14  -5       72.43       53.18     10.54 o 
   0  14  -5        5.25       13.39      7.92 o 
   1  14  -5       53.02       42.19     10.31 o 
   2  14  -5       84.10       70.71     16.86 o 
   3  14  -5       16.06       21.33      6.97 o 
   4  14  -5       33.59       41.10      9.43 o 
   5  14  -5       77.75       90.59     11.46 o 
   6  14  -5      107.12       80.43     11.21 o 
   7  14  -5      253.70      242.94     20.80 o 
   8  14  -5      104.09      127.00     13.77 o 
   9  14  -5      121.38      103.96     12.81 o 
  10  14  -5       27.89       27.14      8.51 o 
  11  14  -5       51.40       52.94      9.97 o 
  -9  15  -5       49.89       69.32     23.98 o 
  -8  15  -5       14.94       11.63      9.33 o 
  -7  15  -5       37.56       25.54     10.20 o 
  -6  15  -5       66.77       56.24     12.43 o 
  -5  15  -5       26.38       23.85      9.65 o 
  -4  15  -5       26.43       32.66     10.12 o 
  -3  15  -5       23.20       25.14      9.72 o 
  -2  15  -5       34.40       28.07      9.85 o 
  -1  15  -5       51.55       59.11     11.89 o 
   0  15  -5      193.75      188.03     20.70 o 
   1  15  -5       49.94       65.22     11.94 o 
   2  15  -5       39.19       47.36      8.93 o 
   3  15  -5       35.10       40.07      8.85 o 
   4  15  -5       23.60       16.92      7.57 o 
   5  15  -5       29.08       33.26      8.66 o 
   6  15  -5       85.58      101.33     13.20 o 
   7  15  -5       42.87       32.93      8.92 o 
   8  15  -5       19.53       10.08      7.93 o 
   9  15  -5       56.96       57.56     10.56 o 
  -7  16  -5       82.04       61.32     13.47 o 
  -6  16  -5       66.35       54.34     12.70 o 
  -5  16  -5        7.68       10.22      9.01 o 
  -4  16  -5       56.91       44.39     11.25 o 
  -3  16  -5       11.45        9.93      8.76 o 
  -2  16  -5       47.60       54.51     11.93 o 
  -1  16  -5      129.80      132.20     18.38 o 
   0  16  -5       28.43       17.86      9.54 o 
   1  16  -5      163.84      178.06     16.75 o 
   2  16  -5       41.31       42.78      9.70 o 
   3  16  -5       13.30       10.39      7.36 o 
   4  16  -5       45.56       32.43      8.83 o 
   5  16  -5        8.34        6.75      7.47 o 
   6  16  -5       76.33       87.03     12.08 o 
   7  16  -5      104.07      102.43     16.35 o 
   0  17  -5        0.32       -5.82     15.69 o 
 -23   0  -4      301.60      285.40     38.92 o 
 -22   0  -4      224.78      254.34     40.99 o 
 -21   0  -4       70.67       56.02     18.34 o 
 -20   0  -4      230.97      192.38     31.23 o 
 -19   0  -4      231.85      275.73     37.26 o 
 -18   0  -4      137.31      143.59     24.06 o 
 -17   0  -4      177.96      167.60     26.98 o 
 -16   0  -4      255.12      232.75     30.30 o 
 -15   0  -4      361.84      403.58     43.29 o 
 -14   0  -4      443.21      363.57     44.56 o 
 -13   0  -4       54.74       33.70     11.03 o 
 -12   0  -4      478.62      366.43     36.58 o 
 -11   0  -4     1114.77      896.63     89.76 o 
 -10   0  -4     2809.92     3002.42    285.15 o 
  -9   0  -4      505.40      495.19     46.14 o 
  -8   0  -4      588.16      491.50     49.45 o 
  -7   0  -4      884.49      811.54     73.75 o 
  -6   0  -4      850.71      821.57     79.90 o 
  -5   0  -4      124.74      132.34     11.88 o 
  -4   0  -4     1054.07      998.24     78.53 o 
   3   0  -4      617.33      581.37     52.77 o 
   4   0  -4      681.20      727.85     55.21 o 
   5   0  -4      107.11      103.27      9.54 o 
   6   0  -4      918.13      895.59     80.60 o 
   7   0  -4      862.52      732.83     73.85 o 
   9   0  -4      384.84      406.12     45.65 o 
  10   0  -4     3179.12     3313.12    286.29 o 
  12   0  -4      365.03      284.77     36.10 o 
  13   0  -4       39.51       37.60     12.00 o 
  14   0  -4      533.23      501.00     47.28 o 
  15   0  -4      367.25      369.70     43.55 o 
  16   0  -4      209.33      238.21     31.39 o 
  17   0  -4      200.30      203.72     29.04 o 
  18   0  -4      127.05      126.84     24.47 o 
  19   0  -4      346.07      347.30     40.70 o 
  20   0  -4      197.40      223.04     34.01 o 
  21   0  -4       83.28       84.45     14.57 o 
  22   0  -4      297.48      328.39     28.63 o 
  23   0  -4      285.82      183.67     32.77 o 
 -23   1  -4      139.95      114.68     18.76 o 
 -22   1  -4      155.51      163.84     22.25 o 
 -21   1  -4       34.94       22.08     10.35 o 
 -20   1  -4       39.74       45.95     11.13 o 
 -19   1  -4      142.73      129.64     16.40 o 
 -18   1  -4      145.19      155.79     19.20 o 
 -17   1  -4      212.44      230.36     20.48 o 
 -16   1  -4      347.39      352.64     26.36 o 
 -15   1  -4      133.08      131.43     15.11 o 
 -14   1  -4      113.69      131.96     17.82 o 
 -13   1  -4      114.49       97.39     12.70 o 
 -12   1  -4      119.52      100.03     11.91 o 
 -11   1  -4      600.29      575.84     37.94 o 
 -10   1  -4     1176.89     1291.40     81.94 o 
  -9   1  -4      179.53      141.36     14.42 o 
  -8   1  -4      928.47      919.05     62.95 o 
  -7   1  -4      434.61      503.21     34.32 o 
  -6   1  -4      822.57      878.47     47.22 o 
  -5   1  -4      239.08      229.20     11.55 o 
  -4   1  -4      152.35      172.13      9.78 o 
  -3   1  -4      777.31      823.86     53.21 o 
  -2   1  -4     1119.02     1263.55     67.04 o 
   2   1  -4     1143.39     1216.16     79.28 o 
   3   1  -4      724.67      800.49     51.89 o 
   4   1  -4      190.56      219.23      9.98 o 
   5   1  -4      208.46      218.66     11.49 o 
   6   1  -4      823.38      878.14     47.79 o 
   7   1  -4      426.22      511.66     34.61 o 
   8   1  -4     1063.74     1053.92     63.61 o 
   9   1  -4      255.50      244.82     23.54 o 
  10   1  -4     1087.77     1142.31     81.80 o 
  11   1  -4      412.24      441.45     37.24 o 
  12   1  -4      122.15       86.06     11.87 o 
  13   1  -4      161.93      147.26     14.62 o 
  14   1  -4      109.40      131.28     23.89 o 
  15   1  -4      111.90      125.12     15.55 o 
  16   1  -4      321.81      267.60     25.88 o 
  17   1  -4      186.18      187.95     21.18 o 
  18   1  -4      228.98      215.65     21.45 o 
  19   1  -4      106.00       98.71     12.64 o 
  20   1  -4       51.34       51.69      9.50 o 
  21   1  -4       25.64       20.72      8.58 o 
  22   1  -4      141.12      140.99     13.48 o 
  23   1  -4      141.73      149.75     19.12 o 
 -22   2  -4       92.63      112.92     16.48 o 
 -21   2  -4        9.78        4.75      8.42 o 
 -20   2  -4        3.96        0.22      7.43 o 
 -19   2  -4       32.64       38.43     10.55 o 
 -18   2  -4        9.39        4.92      7.60 o 
 -17   2  -4       27.45       11.53      8.02 o 
 -16   2  -4       27.10       32.77      8.63 o 
 -15   2  -4       26.29       30.54      8.16 o 
 -14   2  -4       43.19       39.97      8.53 o 
 -13   2  -4       15.40        7.01      7.30 o 
 -12   2  -4       48.64       26.70      7.46 o 
 -11   2  -4       12.58       11.81      6.11 o 
 -10   2  -4      104.58       89.04     11.21 o 
  -9   2  -4       68.06       69.49      8.37 o 
  -8   2  -4      397.64      376.80     27.45 o 
  -7   2  -4      107.09       94.15     10.30 o 
  -6   2  -4      230.50      199.82     14.74 o 
  -5   2  -4       29.85       25.45      3.58 o 
  -4   2  -4       81.63       84.07      5.46 o 
  -3   2  -4      132.69      136.57     10.72 o 
  -2   2  -4       41.84       51.31      5.39 o 
  -1   2  -4      114.21      119.55      8.69 o 
   0   2  -4      148.64      156.80     11.44 o 
   1   2  -4       96.85       98.96      8.09 o 
   2   2  -4       57.33       64.96      6.07 o 
   3   2  -4      137.61      156.08     11.91 o 
   4   2  -4      120.87      116.20      8.35 o 
   5   2  -4       46.24       46.83      4.20 o 
   6   2  -4      154.94      134.69      9.61 o 
   7   2  -4      145.52      130.13     15.33 o 
   8   2  -4      430.27      386.02     22.56 o 
   9   2  -4       43.54       48.26      8.19 o 
  10   2  -4      115.95      124.17     12.42 o 
  11   2  -4        8.82       -1.45      5.29 o 
  12   2  -4       47.43       32.08     11.16 o 
  13   2  -4       18.93       24.94      7.47 o 
  14   2  -4       52.77       43.97     11.00 o 
  15   2  -4       25.16       18.18      7.89 o 
  16   2  -4       20.86       17.56     10.18 o 
  17   2  -4       22.04       13.68      8.36 o 
  18   2  -4        8.58        3.80      6.43 o 
  19   2  -4       39.38       45.90      9.16 o 
  20   2  -4        3.87       -3.42      6.26 o 
  21   2  -4       13.28       10.74      7.62 o 
  22   2  -4       64.74       55.54     11.12 o 
 -22   3  -4       59.25       59.15     13.77 o 
 -21   3  -4      119.55      119.21     16.19 o 
 -20   3  -4       36.18       25.21     10.08 o 
 -19   3  -4      136.64       96.31     14.56 o 
 -18   3  -4      117.03      120.00     16.33 o 
 -17   3  -4      171.49      159.43     17.96 o 
 -16   3  -4      152.36      138.86     16.11 o 
 -15   3  -4       55.00       43.89      9.95 o 
 -14   3  -4       70.98       74.02     11.09 o 
 -13   3  -4      120.29      135.45     14.65 o 
 -12   3  -4      164.74      134.69     14.08 o 
 -11   3  -4      297.63      263.46     20.20 o 
 -10   3  -4      576.30      640.98     43.16 o 
  -9   3  -4      250.27      198.95     19.79 o 
  -8   3  -4      312.12      322.25     34.09 o 
  -7   3  -4      993.02      899.45     59.51 o 
  -6   3  -4      662.33      725.87     50.12 o 
  -5   3  -4      159.09      154.85      9.43 o 
  -4   3  -4      330.98      364.33     21.90 o 
  -3   3  -4      843.97      864.92     57.37 o 
  -2   3  -4      985.84     1102.48     68.71 o 
  -1   3  -4       70.20       98.91      7.00 o 
   0   3  -4       44.50       59.91      6.16 o 
   1   3  -4      106.45      103.08     11.77 o 
   2   3  -4      832.22      884.51     60.51 o 
   3   3  -4      779.05      856.74     57.26 o 
   4   3  -4      405.93      451.22     23.23 o 
   5   3  -4      130.35      128.23      9.07 o 
   6   3  -4      792.88      755.96     73.99 o 
   7   3  -4      906.52      837.30     58.91 o 
   8   3  -4      349.53      357.62     20.68 o 
   9   3  -4      345.64      307.14     17.28 o 
  10   3  -4      520.47      577.02     42.91 o 
  11   3  -4      191.21      206.24     19.50 o 
  12   3  -4      114.38      102.61     14.12 o 
  13   3  -4      150.52      137.78     15.10 o 
  14   3  -4       70.20       70.86     11.29 o 
  15   3  -4       48.84       59.75     19.17 o 
  16   3  -4      143.17      117.08     12.88 o 
  17   3  -4      152.58      160.49     15.23 o 
  18   3  -4      175.50      166.20     15.15 o 
  19   3  -4       92.11       85.82     11.82 o 
  20   3  -4       26.55       24.44      8.37 o 
  21   3  -4       88.70       76.92     11.96 o 
  22   3  -4       58.79       65.97     11.57 o 
 -22   4  -4      179.97      222.68     25.51 o 
 -21   4  -4        8.47       15.05      9.89 o 
 -20   4  -4      118.69      118.87     17.03 o 
 -19   4  -4      106.25      120.28     16.42 o 
 -18   4  -4      100.33       82.65     13.85 o 
 -17   4  -4      124.88      146.60     17.26 o 
 -16   4  -4      121.74      101.43     13.90 o 
 -15   4  -4      158.07      196.87     18.13 o 
 -14   4  -4      201.68      202.86     20.01 o 
 -13   4  -4       53.66       59.50     10.05 o 
 -12   4  -4      374.17      292.95     24.67 o 
 -11   4  -4      544.63      518.74     41.55 o 
 -10   4  -4     1483.43     1648.06    108.83 o 
  -9   4  -4      488.28      462.21     31.53 o 
  -8   4  -4      342.34      319.73     29.87 o 
  -7   4  -4      920.45      871.19     56.82 o 
  -6   4  -4      589.64      579.17     52.11 o 
  -5   4  -4       52.29       42.65     10.52 o 
  -4   4  -4      277.22      273.91     14.43 o 
  -3   4  -4      228.78      235.99     13.84 o 
  -1   4  -4      685.45      705.47     66.73 o 
   0   4  -4      397.04      355.52     24.95 o 
   1   4  -4      731.81      703.88     65.59 o 
   2   4  -4       70.46       66.20      9.80 o 
   3   4  -4      261.32      254.25     14.56 o 
   4   4  -4      184.12      199.26     13.42 o 
   5   4  -4       37.58       38.65      4.87 o 
   6   4  -4      531.49      515.61     48.95 o 
   7   4  -4      897.23      812.16     56.73 o 
   8   4  -4      242.93      224.95     15.31 o 
   9   4  -4      399.67      414.18     25.01 o 
  10   4  -4     1705.19     1663.79     89.85 o 
  11   4  -4      775.96      696.66     42.79 o 
  12   4  -4      356.55      325.90     25.35 o 
  13   4  -4       38.84       50.61      7.85 o 
  14   4  -4      236.83      244.50     16.92 o 
  15   4  -4      171.80      177.03     15.60 o 
  16   4  -4       81.15       84.60     11.03 o 
  17   4  -4      132.35      152.43     14.37 o 
  18   4  -4      109.11       98.09     11.87 o 
  19   4  -4      146.84      117.26     13.36 o 
  20   4  -4      117.84      125.47     14.48 o 
  21   4  -4        9.81       16.21      8.55 o 
  22   4  -4      230.85      247.60     21.58 o 
 -22   5  -4      222.56      254.68     26.17 o 
 -21   5  -4        9.90        5.19     13.24 o 
 -20   5  -4      101.71       99.98     16.23 o 
 -19   5  -4      185.27      192.50     21.20 o 
 -18   5  -4      113.65      117.65     16.76 o 
 -17   5  -4       51.44       63.39     12.49 o 
 -16   5  -4      202.76      224.31     21.29 o 
 -15   5  -4      116.09      115.49     14.19 o 
 -14   5  -4      120.09      135.46     19.52 o 
 -13   5  -4       63.21       68.80     10.69 o 
 -12   5  -4      174.01      139.19     19.21 o 
 -10   5  -4      674.76      651.49     50.02 o 
  -9   5  -4       55.61       69.02      9.24 o 
  -8   5  -4     1112.68     1101.73     75.52 o 
  -7   5  -4       52.78       73.05      8.73 o 
  -6   5  -4      707.79      709.30     43.36 o 
  -5   5  -4      106.70      101.96     14.00 o 
  -4   5  -4      224.84      264.41     15.43 o 
  -3   5  -4      282.48      347.34     24.09 o 
  -2   5  -4      458.01      491.58     32.89 o 
  -1   5  -4      130.97      154.49     11.60 o 
   0   5  -4      346.27      310.10     21.24 o 
   1   5  -4      179.81      191.81     13.30 o 
   2   5  -4      425.09      413.75     27.90 o 
   3   5  -4      310.82      367.70     24.98 o 
   4   5  -4      284.53      319.15     22.46 o 
   5   5  -4      145.36      139.26     19.71 o 
   6   5  -4      531.09      565.10     42.94 o 
   7   5  -4       44.12       67.64      8.66 o 
   8   5  -4     1193.97     1173.81     62.39 o 
   9   5  -4       44.20       52.95      6.73 o 
  10   5  -4      808.01      752.35     35.53 o 
  11   5  -4      413.46      403.64     25.34 o 
  12   5  -4      166.58      106.42     11.17 o 
  13   5  -4       78.03       65.81      8.76 o 
  14   5  -4      131.85      142.38     13.20 o 
  15   5  -4       92.20       88.80     10.95 o 
  16   5  -4      222.23      231.54     18.32 o 
  17   5  -4       45.70       58.68      9.63 o 
  18   5  -4      165.24      154.91     15.05 o 
  19   5  -4      167.49      179.33     17.20 o 
  20   5  -4      137.73      151.35     15.32 o 
  21   5  -4        8.95       -2.84      7.12 o 
  22   5  -4      175.78      183.84     23.56 o 
 -21   6  -4       42.55       37.00     11.55 o 
 -20   6  -4       44.76       53.18     13.84 o 
 -19   6  -4       92.41       92.54     15.83 o 
 -18   6  -4       54.58       61.42     12.22 o 
 -17   6  -4      100.96      100.61     18.11 o 
 -16   6  -4      117.97      113.16     14.30 o 
 -15   6  -4       89.05       71.38     12.01 o 
 -14   6  -4      101.26       96.30     13.45 o 
 -13   6  -4      125.47      128.74     15.59 o 
 -12   6  -4      223.55      166.00     17.79 o 
 -11   6  -4        6.66        8.39      5.95 o 
 -10   6  -4      305.92      322.81     24.99 o 
  -9   6  -4      195.71      214.89     16.51 o 
  -8   6  -4     1232.53     1258.94     85.52 o 
  -7   6  -4      183.07      163.02     21.92 o 
  -6   6  -4      823.39      839.60     48.78 o 
  -5   6  -4       38.91       41.57      6.60 o 
  -4   6  -4      262.33      302.41     24.86 o 
  -3   6  -4      543.35      582.04     41.86 o 
  -2   6  -4      215.43      269.20     27.85 o 
  -1   6  -4      527.06      561.80     37.88 o 
   0   6  -4      294.90      338.37     23.41 o 
   1   6  -4      408.94      415.19     28.61 o 
   2   6  -4      251.61      272.27     19.12 o 
   3   6  -4      586.77      642.17     33.91 o 
   4   6  -4      374.12      383.03     20.34 o 
   5   6  -4       55.80       63.15      6.02 o 
   6   6  -4      618.28      626.79     38.74 o 
   7   6  -4      280.99      261.97     16.32 o 
   8   6  -4     1347.52     1316.53     60.17 o 
   9   6  -4      131.40      144.09     10.82 o 
  10   6  -4      310.43      321.97     17.52 o 
  11   6  -4        5.89        6.57      3.99 o 
  12   6  -4      227.94      190.51     14.65 o 
  13   6  -4      138.13      151.67     13.19 o 
  14   6  -4      126.24      111.87     11.69 o 
  15   6  -4      101.41       81.58     10.12 o 
  16   6  -4       81.70       68.86     10.30 o 
  17   6  -4       81.21       74.29     14.96 o 
  18   6  -4       44.14       38.02      8.83 o 
  19   6  -4      115.86      107.02     12.97 o 
  20   6  -4       43.72       43.45      9.85 o 
  21   6  -4       65.32       47.98     10.48 o 
 -21   7  -4       31.28       27.76     15.83 o 
 -20   7  -4       52.07       65.20     13.59 o 
 -19   7  -4      108.46      105.08     15.06 o 
 -18   7  -4       72.99       67.89     13.45 o 
 -17   7  -4       43.96       54.77     11.46 o 
 -16   7  -4       45.04       58.07     10.94 o 
 -15   7  -4       65.79       57.72     10.84 o 
 -14   7  -4       62.85       54.02     10.81 o 
 -13   7  -4       49.27       53.72      9.83 o 
 -12   7  -4      117.37      120.32     13.76 o 
 -11   7  -4      144.86      156.07     16.14 o 
 -10   7  -4       61.26       76.99     10.56 o 
  -9   7  -4       24.65       21.10      6.38 o 
  -8   7  -4       89.27       85.08     11.99 o 
  -7   7  -4      194.94      201.78     16.82 o 
  -6   7  -4      149.58      157.51     14.83 o 
  -5   7  -4      137.70      125.21     11.50 o 
  -4   7  -4      398.54      431.51     35.47 o 
  -3   7  -4      389.40      415.58     28.98 o 
  -2   7  -4      569.24      576.95     48.69 o 
  -1   7  -4       36.11       34.25      5.89 o 
   0   7  -4      118.32      114.24     10.66 o 
   1   7  -4       40.72       42.95      6.24 o 
   2   7  -4      393.50      420.47     25.25 o 
   3   7  -4      381.17      401.30     23.77 o 
   4   7  -4      507.90      565.58     28.75 o 
   5   7  -4       98.13      104.00      9.04 o 
   6   7  -4      156.90      171.03     12.07 o 
   7   7  -4      175.63      179.59     11.66 o 
   8   7  -4      114.08      121.36      8.78 o 
   9   7  -4       28.40       36.27      5.85 o 
  10   7  -4       66.23       83.93      7.76 o 
  11   7  -4      131.61      160.21     11.05 o 
  12   7  -4       78.60       96.27      8.88 o 
  13   7  -4       41.29       46.37      7.83 o 
  14   7  -4       93.45       95.67     10.44 o 
  15   7  -4       54.17       59.94      9.16 o 
  16   7  -4       29.25       31.41      8.03 o 
  17   7  -4       56.10       49.83      9.37 o 
  18   7  -4       85.17      101.51     12.41 o 
  19   7  -4       70.18       48.12     10.46 o 
  20   7  -4       45.98       51.33     10.93 o 
  21   7  -4       25.97        9.30     10.30 o 
 -20   8  -4       28.12       39.73     12.20 o 
 -19   8  -4       51.44       87.20     14.88 o 
 -18   8  -4       59.61       53.83     12.20 o 
 -17   8  -4       58.04       49.17     11.74 o 
 -16   8  -4      104.66      140.50     17.01 o 
 -15   8  -4       71.13      107.47     21.33 o 
 -14   8  -4       76.91       87.67     22.46 o 
 -13   8  -4      120.06      136.48     15.66 o 
 -12   8  -4      213.45      223.40     30.53 o 
 -11   8  -4      141.57      181.72     18.41 o 
 -10   8  -4      249.22      268.07     30.91 o 
  -9   8  -4      225.63      220.37     19.56 o 
  -8   8  -4       98.13       88.62     17.60 o 
  -7   8  -4      445.56      444.79     31.18 o 
  -6   8  -4      284.71      258.97     26.92 o 
  -5   8  -4      147.27      122.75     13.27 o 
  -4   8  -4      150.52      140.74     19.08 o 
  -3   8  -4      117.48      140.74     12.64 o 
  -2   8  -4       22.29       23.31      5.65 o 
  -1   8  -4      208.60      204.35     16.30 o 
   0   8  -4      211.77      212.56     16.89 o 
   1   8  -4      188.40      188.02     16.18 o 
   2   8  -4       17.10       17.69      5.29 o 
   3   8  -4      107.75      116.53     10.20 o 
   4   8  -4      143.04      127.89     10.82 o 
   5   8  -4      156.93      151.69     10.67 o 
   6   8  -4      200.44      176.28     13.26 o 
   7   8  -4      426.42      403.65     21.65 o 
   8   8  -4       74.79       76.86      7.33 o 
   9   8  -4      225.91      236.73     13.78 o 
  10   8  -4      320.36      317.25     17.13 o 
  11   8  -4      190.10      205.31     12.87 o 
  12   8  -4      310.58      292.84     16.29 o 
  13   8  -4      106.23      116.89     10.15 o 
  14   8  -4       93.53      109.51     11.53 o 
  15   8  -4       86.81      111.74     12.15 o 
  16   8  -4      108.55      110.43     16.72 o 
  17   8  -4       51.59       52.67     14.17 o 
  18   8  -4       89.00       69.57     10.79 o 
  19   8  -4       42.27       42.79     10.17 o 
  20   8  -4       37.57       45.92     12.35 o 
 -20   9  -4       41.52       30.29     16.22 o 
 -19   9  -4      203.05      189.34     22.87 o 
 -18   9  -4       76.12       60.29     13.07 o 
 -17   9  -4        8.44        4.35      8.39 o 
 -16   9  -4      159.00      178.95     21.77 o 
 -15   9  -4       88.27       79.81     13.02 o 
 -14   9  -4      162.48      186.67     19.63 o 
 -13   9  -4       93.79      111.83     14.42 o 
 -12   9  -4      138.44      129.35     14.53 o 
 -11   9  -4      281.58      254.23     21.34 o 
 -10   9  -4      154.07      144.88     29.45 o 
  -9   9  -4      116.24      100.67     12.27 o 
  -8   9  -4      216.95      198.08     16.72 o 
  -7   9  -4       52.47       50.30      8.34 o 
  -6   9  -4      241.37      253.64     20.11 o 
  -5   9  -4       96.34       93.47     12.01 o 
  -4   9  -4      194.17      195.93     18.17 o 
  -3   9  -4      249.69      335.17     25.43 o 
  -2   9  -4      190.66      177.74     18.64 o 
  -1   9  -4       43.61       42.48      7.14 o 
   0   9  -4      371.79      399.51     29.12 o 
   1   9  -4       54.43       36.97      6.96 o 
   2   9  -4      176.62      151.00     15.41 o 
   3   9  -4      271.81      353.25     25.94 o 
   4   9  -4      246.01      221.12     15.22 o 
   5   9  -4      143.26      140.69     11.00 o 
   6   9  -4      222.69      231.71     14.42 o 
   7   9  -4       37.71       42.69      5.63 o 
   8   9  -4      170.12      152.29     11.42 o 
   9   9  -4       85.78       85.02      8.17 o 
  10   9  -4      214.44      205.24     12.76 o 
  11   9  -4      210.42      225.07     14.77 o 
  12   9  -4      123.19       91.89      9.22 o 
  13   9  -4       89.16       97.36      9.61 o 
  14   9  -4      158.78      176.84     15.85 o 
  15   9  -4       67.82       70.53      9.96 o 
  16   9  -4      228.20      256.94     18.64 o 
  17   9  -4        6.74        0.37      6.65 o 
  18   9  -4       70.11       63.03     10.80 o 
  19   9  -4      218.27      234.38     24.26 o 
  20   9  -4       50.38       47.42     13.03 o 
 -19  10  -4       17.13        8.56     12.83 o 
 -18  10  -4       57.14       75.48     14.45 o 
 -17  10  -4       34.98       31.22     10.71 o 
 -16  10  -4      135.32      120.61     15.73 o 
 -15  10  -4       59.74       45.86     11.81 o 
 -14  10  -4       10.96       11.20      8.05 o 
 -13  10  -4      230.01      250.03     27.65 o 
 -12  10  -4      168.39      151.07     18.06 o 
 -11  10  -4       69.54       48.32      9.98 o 
 -10  10  -4      138.47      150.35     16.53 o 
  -9  10  -4      116.68      127.09     14.33 o 
  -8  10  -4      352.18      358.09     28.61 o 
  -7  10  -4      146.69      124.89     14.15 o 
  -6  10  -4      453.54      445.79     31.87 o 
  -5  10  -4       15.75       15.14      6.37 o 
  -4  10  -4      195.97      203.24     18.26 o 
  -3  10  -4      294.52      312.27     25.95 o 
  -2  10  -4      184.35      187.67     16.73 o 
  -1  10  -4      313.28      306.77     22.24 o 
   0  10  -4       56.41       35.36      7.50 o 
   1  10  -4      209.26      189.04     24.70 o 
   2  10  -4      172.62      192.50     18.79 o 
   3  10  -4      342.22      387.82     26.99 o 
   4  10  -4      221.89      223.39     18.76 o 
   5  10  -4       22.34       33.97     11.25 o 
   6  10  -4      433.11      398.27     22.59 o 
   7  10  -4      142.08      129.85     10.37 o 
   8  10  -4      364.97      375.77     20.64 o 
   9  10  -4       96.89      108.86      9.71 o 
  10  10  -4      141.32      146.15     11.36 o 
  11  10  -4       51.30       35.60      6.38 o 
  12  10  -4      171.35      182.84     13.04 o 
  13  10  -4      237.01      246.87     15.83 o 
  14  10  -4       12.58       12.61      5.35 o 
  15  10  -4       89.46       89.67     11.36 o 
  16  10  -4       85.50       63.63     10.65 o 
  17  10  -4       31.13       29.61      8.55 o 
  18  10  -4       50.66       51.35     10.35 o 
  19  10  -4       26.14       28.02     11.06 o 
 -18  11  -4       35.32       18.94     14.56 o 
 -17  11  -4       29.82       29.73     11.08 o 
 -16  11  -4       68.46       75.45     13.60 o 
 -15  11  -4       71.08       66.00     12.56 o 
 -14  11  -4      101.82       97.00     15.50 o 
 -13  11  -4       41.79       52.73     10.80 o 
 -12  11  -4       17.50       24.00      8.69 o 
 -11  11  -4       78.80       81.43     16.28 o 
 -10  11  -4       38.78       39.26     10.82 o 
  -9  11  -4       72.75       61.66     11.44 o 
  -8  11  -4       95.35       79.74     11.99 o 
  -7  11  -4       51.16       63.00     11.62 o 
  -6  11  -4      104.55       75.68     11.92 o 
  -5  11  -4       90.49       80.24     10.90 o 
  -4  11  -4      145.98      162.82     15.41 o 
  -3  11  -4       65.69       58.89      9.78 o 
  -2  11  -4      212.99      241.82     19.67 o 
  -1  11  -4       24.22       23.59      6.80 o 
   0  11  -4      275.73      252.15     20.91 o 
   1  11  -4       17.20       22.94      6.93 o 
   2  11  -4      162.67      199.98     18.86 o 
   3  11  -4       91.11       90.03     11.15 o 
   4  11  -4      137.35      142.20     15.25 o 
   5  11  -4       90.35       83.61      9.91 o 
   6  11  -4      102.65       88.88      9.79 o 
   7  11  -4       43.45       40.77      6.55 o 
   8  11  -4       92.70       87.47      8.76 o 
   9  11  -4      108.77      104.49      9.52 o 
  10  11  -4       33.58       30.77      6.30 o 
  11  11  -4       62.70       69.78      8.10 o 
  12  11  -4       18.15       25.23      6.04 o 
  13  11  -4       34.28       42.33      7.08 o 
  14  11  -4      138.15      155.34     12.24 o 
  15  11  -4       48.50       37.15     10.09 o 
  16  11  -4       56.59       68.02     11.23 o 
  17  11  -4       46.94       42.53     11.80 o 
  18  11  -4       25.05       20.99     10.38 o 
 -17  12  -4       53.37       43.80     16.81 o 
 -16  12  -4      139.14      162.40     27.69 o 
 -15  12  -4       83.54       74.65     14.32 o 
 -14  12  -4      144.83      137.63     21.91 o 
 -13  12  -4      125.06      147.21     18.69 o 
 -12  12  -4       75.71       78.68     13.16 o 
 -11  12  -4       82.78       96.48     13.85 o 
 -10  12  -4      114.10      121.01     15.47 o 
  -9  12  -4       72.94       68.78     11.95 o 
  -8  12  -4       79.77       93.71     13.31 o 
  -7  12  -4      112.59      125.20     14.66 o 
  -6  12  -4       96.89       90.31     12.01 o 
  -5  12  -4       81.47       63.85     10.55 o 
  -4  12  -4      152.17      126.11     16.26 o 
  -3  12  -4      123.65      128.68     15.02 o 
  -2  12  -4       47.70       43.15      8.80 o 
  -1  12  -4       61.94       71.10     10.52 o 
   0  12  -4      218.16      218.32     19.56 o 
   1  12  -4       49.71       56.26      9.71 o 
   2  12  -4       31.19       38.66      8.51 o 
   3  12  -4      157.97      146.59     15.67 o 
   4  12  -4      229.06      234.47     15.44 o 
   5  12  -4       78.44       78.73      9.50 o 
   6  12  -4       70.21       69.95      9.51 o 
   7  12  -4       88.47       93.53     15.83 o 
   8  12  -4       86.58      110.50     11.68 o 
   9  12  -4       81.24       87.62     10.31 o 
  10  12  -4      114.39      109.37     11.09 o 
  11  12  -4       83.02       77.20      9.23 o 
  12  12  -4       84.92       74.94      9.28 o 
  13  12  -4      156.23      181.12     14.18 o 
  14  12  -4      194.31      210.81     14.06 o 
  15  12  -4       96.34       98.51     12.63 o 
  16  12  -4      150.89      166.57     19.95 o 
  17  12  -4       35.84       31.13     10.73 o 
 -16  13  -4      140.47      174.18     28.81 o 
 -15  13  -4      106.36       94.73     21.85 o 
 -14  13  -4      204.27      251.66     24.24 o 
 -13  13  -4      141.29      159.54     19.67 o 
 -12  13  -4      111.43      111.22     15.23 o 
 -11  13  -4       64.56       49.57     11.51 o 
 -10  13  -4       27.28       24.40      9.54 o 
  -9  13  -4       57.21       62.51     11.60 o 
  -8  13  -4       52.81       41.36     10.08 o 
  -7  13  -4      156.61      130.44     15.48 o 
  -6  13  -4       81.90       74.06     12.09 o 
  -5  13  -4       57.94       46.77     13.46 o 
  -4  13  -4       63.57       52.56     18.28 o 
  -3  13  -4      354.33      395.37     31.55 o 
  -2  13  -4      117.88      113.20     19.34 o 
  -1  13  -4       41.53       41.64      9.56 o 
   0  13  -4      238.93      228.59     20.50 o 
   1  13  -4       43.02       49.56      9.97 o 
   2  13  -4      127.98      107.89     14.00 o 
   3  13  -4      361.39      431.08     32.51 o 
   4  13  -4       67.21       77.78      9.73 o 
   5  13  -4       68.00       70.72      9.64 o 
   6  13  -4      110.86       88.62     10.90 o 
   7  13  -4      113.85       87.35     11.25 o 
   8  13  -4       63.04       41.44      8.50 o 
   9  13  -4       70.46       72.28     11.71 o 
  10  13  -4       42.80       57.49      9.46 o 
  11  13  -4       80.54       67.04      8.95 o 
  12  13  -4       79.60       74.53     10.47 o 
  13  13  -4      134.24      145.59     13.53 o 
  14  13  -4      196.29      229.71     23.20 o 
  15  13  -4      112.30      102.92     15.52 o 
  16  13  -4      179.91      188.52     32.22 o 
 -15  14  -4       46.69       54.69     18.41 o 
 -14  14  -4       10.30        9.27     12.23 o 
 -13  14  -4      129.15      136.75     24.46 o 
 -12  14  -4       44.98       38.45     15.55 o 
 -11  14  -4       72.90       60.78     12.20 o 
 -10  14  -4       88.37       87.10     13.82 o 
  -9  14  -4       76.20       90.45     13.78 o 
  -8  14  -4        3.68        6.55      8.08 o 
  -7  14  -4      163.47      141.64     17.83 o 
  -6  14  -4      133.95      103.01     15.05 o 
  -5  14  -4       89.78       75.73     13.43 o 
  -4  14  -4       37.39       51.33     10.44 o 
  -3  14  -4       43.75       44.85      9.94 o 
  -2  14  -4       85.64       75.79     12.09 o 
  -1  14  -4       58.88       67.91     11.38 o 
   0  14  -4       26.72       22.82      8.53 o 
   1  14  -4       41.49       54.61     10.89 o 
   2  14  -4       61.59       56.42     11.12 o 
   3  14  -4       62.27       47.76     10.60 o 
   4  14  -4       37.30       40.20      8.23 o 
   5  14  -4      140.94      143.41     13.37 o 
   6  14  -4      157.32      146.42     15.67 o 
   7  14  -4      166.88      172.76     15.72 o 
   8  14  -4        3.08       11.66      7.03 o 
   9  14  -4       50.54       48.37      9.76 o 
  10  14  -4       64.07       54.94     10.04 o 
  11  14  -4       50.41       25.81      8.54 o 
  12  14  -4       38.86       53.10     11.70 o 
  13  14  -4      109.96       76.93     13.88 o 
  14  14  -4        9.73       15.40     11.82 o 
  15  14  -4       58.97       60.31     13.11 o 
 -13  15  -4       70.91       75.92     20.18 o 
 -12  15  -4       87.66      100.31     21.10 o 
 -11  15  -4      100.74       97.51     20.43 o 
 -10  15  -4       89.54       74.02     18.37 o 
  -9  15  -4       58.89       57.12     12.30 o 
  -8  15  -4       39.37       32.30     10.25 o 
  -7  15  -4       97.88       91.11     14.20 o 
  -6  15  -4      125.33      113.82     15.47 o 
  -5  15  -4      113.33      101.77     15.12 o 
  -4  15  -4      254.22      246.07     22.75 o 
  -3  15  -4       89.36       95.34     14.36 o 
  -2  15  -4       73.08       81.12     13.56 o 
  -1  15  -4       56.76       46.56     11.22 o 
   0  15  -4       58.82       49.93     11.31 o 
   1  15  -4       79.37      105.14     14.93 o 
   2  15  -4       71.31       73.02     10.61 o 
   3  15  -4       69.26       72.64     10.65 o 
   4  15  -4      200.66      202.94     18.32 o 
   5  15  -4      124.57      129.40     15.58 o 
   6  15  -4       86.91       78.55     11.33 o 
   7  15  -4       83.84       65.85     10.92 o 
   8  15  -4       49.06       57.00      9.91 o 
   9  15  -4       59.91       70.81     15.07 o 
  10  15  -4      111.86      128.72     33.18 o 
  11  15  -4      127.82      133.79     17.63 o 
  12  15  -4       77.05       78.51     14.03 o 
  13  15  -4       67.13       73.79     13.62 o 
 -11  16  -4      112.15       98.88     22.51 o 
 -10  16  -4       87.59       81.56     20.00 o 
  -9  16  -4       78.88       66.64     17.95 o 
  -8  16  -4       69.36       80.11     19.57 o 
  -7  16  -4      113.80      141.96     25.04 o 
  -6  16  -4       33.42       16.43      9.56 o 
  -5  16  -4        4.92        6.80      8.41 o 
  -4  16  -4      119.31       89.02     14.97 o 
  -3  16  -4       59.92       44.97     11.67 o 
  -2  16  -4       90.52       85.65     13.98 o 
  -1  16  -4       33.97       25.16     10.16 o 
   0  16  -4       62.75       56.43      9.93 o 
   1  16  -4       48.81       50.81      9.31 o 
   2  16  -4       74.86       89.59     11.81 o 
   3  16  -4       80.74       87.20     11.46 o 
   4  16  -4      170.76      159.52     20.07 o 
   5  16  -4        6.57        8.22      6.94 o 
   6  16  -4       23.85       19.96      9.81 o 
   7  16  -4      104.66      132.79     18.10 o 
   8  16  -4       71.41       76.66     17.00 o 
   9  16  -4       59.36       72.16     15.45 o 
  10  16  -4       93.93       99.89     15.96 o 
  11  16  -4       97.35       93.69     15.77 o 
  -9  17  -4       18.11       21.37     14.69 o 
  -8  17  -4       38.54       30.69     15.69 o 
  -7  17  -4       67.86       58.81     17.82 o 
  -6  17  -4       17.94        4.42     11.68 o 
  -5  17  -4       23.71       20.67     14.22 o 
  -4  17  -4       49.48       38.40     15.55 o 
  -3  17  -4      225.68      189.44     30.40 o 
  -2  17  -4       51.09       42.66     16.08 o 
  -1  17  -4       17.65        0.51      8.06 o 
   0  17  -4       48.53       47.69     11.46 o 
   1  17  -4       16.56       16.83      9.23 o 
   2  17  -4       60.45       40.08     11.11 o 
   3  17  -4      226.42      237.54     24.13 o 
   4  17  -4       37.18       29.75     10.47 o 
   5  17  -4       20.84       10.36     16.32 o 
   6  17  -4       19.94       18.69      9.53 o 
   7  17  -4       74.62       69.06     13.74 o 
   8  17  -4       33.57       20.74     10.44 o 
   9  17  -4       15.10        7.17      9.42 o 
  -5  18  -4       94.91       64.86     19.91 o 
  -4  18  -4        4.43       10.45     13.54 o 
  -3  18  -4       12.92        7.87      8.61 o 
  -2  18  -4       20.13       20.58     10.19 o 
  -1  18  -4        4.42        9.71      8.76 o 
   0  18  -4        8.26       18.52     13.45 o 
   1  18  -4        4.27       21.52     10.21 o 
   2  18  -4       22.42        9.50     15.98 o 
   3  18  -4       20.63        8.61      8.88 o 
   4  18  -4        6.83       13.09      9.44 o 
   5  18  -4      133.42      114.25     17.79 o 
   6  18  -4       80.93      102.42     24.12 o 
 -24   1  -3       79.63      117.23     14.37 o 
 -23   1  -3       44.41       43.17     16.01 o 
 -22   1  -3       51.19       60.24      9.78 o 
 -21   1  -3      208.40      181.80     20.76 o 
 -20   1  -3      158.16      160.49     19.00 o 
 -19   1  -3      105.35       95.16     13.80 o 
 -18   1  -3      164.40      136.19     17.13 o 
 -17   1  -3      140.98      127.70     15.25 o 
 -16   1  -3      129.04      112.84     14.25 o 
 -15   1  -3      100.79       85.92     11.87 o 
 -14   1  -3      515.86      515.89     38.93 o 
 -13   1  -3      103.04      115.97     18.36 o 
 -12   1  -3      283.19      245.34     22.35 o 
 -11   1  -3      529.47      543.51     39.35 o 
 -10   1  -3      754.43      711.18     45.31 o 
  -9   1  -3      314.12      299.84     32.67 o 
  -8   1  -3      103.76       64.96      9.93 o 
  -7   1  -3       82.24       41.32     17.78 o 
  -6   1  -3      483.53      550.84     31.88 o 
  -5   1  -3      480.91      442.71     23.00 o 
  -4   1  -3      102.92      112.00      6.33 o 
  -3   1  -3      324.49      289.27     20.70 o 
  -2   1  -3     2345.88     2626.10    138.81 o 
   2   1  -3     2586.59     2796.68    176.93 o 
   3   1  -3      374.78      364.98     23.24 o 
   4   1  -3      137.46      122.60      6.36 o 
   5   1  -3      346.00      314.84     24.35 o 
   6   1  -3      576.14      637.42     32.89 o 
   7   1  -3       92.71       84.91      8.54 o 
   8   1  -3      109.93      105.75     10.46 o 
   9   1  -3      303.03      308.96     22.53 o 
  10   1  -3      580.67      567.72     36.46 o 
  11   1  -3      619.05      590.14     39.94 o 
  12   1  -3      367.52      342.67     23.81 o 
  13   1  -3      123.43      129.51     13.85 o 
  14   1  -3      520.11      536.70     39.70 o 
  15   1  -3      128.78      114.31     14.28 o 
  16   1  -3      154.94      104.85     16.08 o 
  17   1  -3      111.52      110.43     22.32 o 
  18   1  -3      223.11      179.29     15.46 o 
  19   1  -3       73.32       71.71     10.59 o 
  20   1  -3      153.35      157.97     15.50 o 
  21   1  -3      179.79      174.00     14.73 o 
  22   1  -3       48.01       67.92     12.87 o 
  23   1  -3       63.25       83.31     12.71 o 
  24   1  -3       53.35       55.05     10.34 o 
 -24   2  -3      309.59      364.96     42.22 o 
 -23   2  -3      230.36      259.59     30.42 o 
 -22   2  -3       75.02       81.42     13.20 o 
 -21   2  -3       83.10       95.29     11.55 o 
 -20   2  -3      140.74      143.89     18.30 o 
 -19   2  -3      234.14      264.84     25.37 o 
 -18   2  -3      204.15      203.61     20.78 o 
 -17   2  -3      183.73      169.70     17.48 o 
 -16   2  -3      703.03      639.64     45.38 o 
 -15   2  -3       46.01       48.94     10.86 o 
 -14   2  -3      908.27      774.09     52.99 o 
 -13   2  -3       96.38      103.57     11.99 o 
 -12   2  -3      214.78      200.63     17.53 o 
 -11   2  -3     1253.84     1289.99     81.09 o 
 -10   2  -3      991.14      987.81     73.12 o 
  -8   2  -3      816.16      830.07     83.72 o 
  -7   2  -3      401.70      392.94     38.81 o 
  -6   2  -3      496.06      433.18     23.82 o 
  -5   2  -3      476.88      483.58     28.40 o 
  -4   2  -3      341.42      320.89     14.55 o 
  -3   2  -3     1208.26     1239.44     75.61 o 
  -2   2  -3     2298.85     2313.46    153.36 o 
  -1   2  -3      194.58      216.32     15.40 o 
   0   2  -3     3251.02     4377.68    275.38 o 
   1   2  -3      250.32      233.90     16.23 o 
   2   2  -3     2828.24     2675.84    165.62 o 
   3   2  -3      896.80      884.57     57.98 o 
   4   2  -3      250.39      254.15     16.47 o 
   5   2  -3      718.73      679.71     41.09 o 
   6   2  -3      526.23      427.21     25.06 o 
   7   2  -3      334.33      318.45     23.81 o 
   8   2  -3     1018.43      974.54     59.68 o 
   9   2  -3      144.99      119.38     17.13 o 
  10   2  -3     1319.02     1251.90     60.70 o 
  11   2  -3     1114.70     1143.68     65.61 o 
  12   2  -3      186.28      180.83     17.55 o 
  13   2  -3      102.08       94.62     12.23 o 
  14   2  -3      812.25      719.71     53.21 o 
  15   2  -3       54.59      102.93     15.28 o 
  16   2  -3      685.89      614.03     37.01 o 
  17   2  -3      142.04      115.70     13.15 o 
  18   2  -3      207.84      177.08     16.45 o 
  19   2  -3      321.70      336.90     21.82 o 
  20   2  -3      171.30      186.16     16.55 o 
  21   2  -3       74.55       65.54     11.11 o 
  22   2  -3       91.86       85.76     12.24 o 
  23   2  -3      162.60      185.06     22.27 o 
  24   2  -3      402.33      376.88     25.43 o 
 -24   3  -3       56.17       90.49     19.53 o 
 -23   3  -3       36.59       40.71     14.62 o 
 -22   3  -3       68.39       59.65     12.11 o 
 -21   3  -3      296.11      294.27     20.91 o 
 -20   3  -3      133.77      131.47     13.71 o 
 -19   3  -3      128.77      143.15     17.12 o 
 -18   3  -3      186.83      185.81     20.94 o 
 -17   3  -3      157.07      146.22     16.36 o 
 -16   3  -3      220.64      232.11     22.37 o 
 -15   3  -3       51.05       74.67     11.34 o 
 -14   3  -3      516.25      534.13     37.99 o 
 -13   3  -3       53.93       56.35      9.01 o 
 -12   3  -3      487.67      478.48     36.12 o 
 -11   3  -3     1010.24     1026.08    107.43 o 
 -10   3  -3      755.58      715.44     63.67 o 
  -9   3  -3      354.99      322.85     37.35 o 
  -8   3  -3      211.44      254.10     26.71 o 
  -7   3  -3      474.38      441.50     30.53 o 
  -6   3  -3      273.82      291.26     26.22 o 
  -5   3  -3     1010.55      873.90     83.17 o 
  -4   3  -3      302.84      310.81     18.89 o 
  -3   3  -3      116.79      145.34      9.03 o 
  -2   3  -3     1192.73     1290.88    118.57 o 
  -1   3  -3     1209.89     1324.41     70.19 o 
   0   3  -3     1461.71     1820.85    116.98 o 
   1   3  -3      873.58      949.49     62.15 o 
   2   3  -3     1297.28     1308.92    121.74 o 
   3   3  -3      155.61      171.62      9.33 o 
   4   3  -3      443.98      405.53     19.69 o 
   5   3  -3      699.81      682.37     46.87 o 
   6   3  -3      384.90      366.39     19.64 o 
   7   3  -3      497.93      442.38     25.19 o 
   8   3  -3      227.23      240.44     17.82 o 
   9   3  -3      418.16      383.03     26.69 o 
  10   3  -3      518.93      500.85     30.39 o 
  11   3  -3     1475.48     1427.38     73.18 o 
  12   3  -3      483.16      520.58     29.67 o 
  13   3  -3       47.78       51.84      9.25 o 
  14   3  -3      503.86      488.27     30.35 o 
  15   3  -3       58.06       59.62      8.60 o 
  16   3  -3      286.37      303.51     19.45 o 
  17   3  -3      140.55      109.63     12.56 o 
  18   3  -3      274.01      264.25     23.26 o 
  19   3  -3       86.56       82.22     13.99 o 
  20   3  -3      172.43      170.01     16.09 o 
  21   3  -3      315.36      274.86     22.49 o 
  22   3  -3       61.50       74.71     13.78 o 
  23   3  -3       45.68       48.32     12.07 o 
  24   3  -3       48.16       61.38     13.27 o 
 -24   4  -3      330.70      356.91     41.09 o 
 -23   4  -3       58.90       93.53     19.31 o 
 -22   4  -3      245.65      248.42     24.13 o 
 -21   4  -3       60.88       83.37     11.15 o 
 -20   4  -3       73.02       79.95     13.94 o 
 -19   4  -3       12.98       11.03      8.48 o 
 -18   4  -3       52.39       55.12     10.63 o 
 -17   4  -3      116.24      143.33     16.84 o 
 -16   4  -3      248.55      274.06     23.79 o 
 -15   4  -3      137.19      127.61     14.60 o 
 -14   4  -3       98.80      107.27     12.82 o 
 -13   4  -3      108.33      144.91     14.50 o 
 -12   4  -3       56.35       39.41      8.25 o 
 -11   4  -3      284.88      281.07     21.63 o 
 -10   4  -3      422.19      367.61     27.89 o 
  -9   4  -3      305.88      344.96     37.63 o 
  -6   4  -3      592.58      581.83     35.74 o 
  -5   4  -3      528.25      553.58     30.06 o 
  -4   4  -3      127.66      115.12     14.66 o 
  -3   4  -3      269.98      278.86     19.21 o 
  -2   4  -3      513.88      506.82     25.75 o 
  -1   4  -3       51.09       45.07      3.76 o 
   0   4  -3      154.30      137.44      7.23 o 
   1   4  -3       53.57       55.45      4.18 o 
   2   4  -3      444.97      418.07     24.57 o 
   3   4  -3      285.92      277.06     19.25 o 
   4   4  -3      111.64      108.86     14.12 o 
   5   4  -3      475.95      518.67     29.61 o 
   6   4  -3      509.07      472.78     27.94 o 
   7   4  -3      597.65      502.19     49.02 o 
   8   4  -3      708.80      615.91     64.04 o 
   9   4  -3      364.49      375.78     26.71 o 
  10   4  -3      373.04      365.44     22.45 o 
  11   4  -3      238.79      247.96     14.47 o 
  12   4  -3       73.16       61.07      6.19 o 
  13   4  -3      102.75      115.99      9.29 o 
  14   4  -3       86.66       78.70      9.85 o 
  15   4  -3      111.76      126.01     14.71 o 
  16   4  -3      231.67      247.64     18.78 o 
  17   4  -3      123.95      153.14     14.35 o 
  18   4  -3       63.23       46.67      8.83 o 
  19   4  -3       11.72       13.37      7.19 o 
  20   4  -3       67.64       70.77     10.88 o 
  21   4  -3       59.13       60.01     12.95 o 
  22   4  -3      228.22      250.52     25.83 o 
  23   4  -3       45.39       69.41     19.96 o 
  24   4  -3      265.36      253.00     37.81 o 
 -23   5  -3       58.61       39.90     15.55 o 
 -22   5  -3      128.50      168.97     18.70 o 
 -21   5  -3       94.15       88.89     21.40 o 
 -20   5  -3      104.64      103.82     15.58 o 
 -19   5  -3       69.06       65.36     12.16 o 
 -18   5  -3       48.87       39.26     10.30 o 
 -17   5  -3       70.56       77.98     13.42 o 
 -16   5  -3      225.06      272.45     22.21 o 
 -15   5  -3      176.18      200.34     18.84 o 
 -14   5  -3      124.76      145.78     16.83 o 
 -13   5  -3      250.15      263.77     22.73 o 
 -12   5  -3      172.52      168.73     17.73 o 
 -11   5  -3      283.90      313.77     22.93 o 
 -10   5  -3      368.87      400.06     40.10 o 
  -9   5  -3      617.72      587.88     38.87 o 
  -7   5  -3      154.64      167.40     20.83 o 
  -5   5  -3      360.23      330.43     30.75 o 
  -4   5  -3       93.56      106.62      6.91 o 
  -3   5  -3      268.95      241.02     14.90 o 
  -2   5  -3      974.62     1081.05     62.65 o 
  -1   5  -3      291.73      379.68     19.67 o 
   0   5  -3      424.10      354.74     19.58 o 
   1   5  -3      328.39      351.44     36.63 o 
   2   5  -3     1283.12     1308.82     64.32 o 
   3   5  -3      282.14      273.84     15.38 o 
   4   5  -3      141.99      144.67      7.58 o 
   5   5  -3      258.49      228.97     18.30 o 
   6   5  -3      438.39      433.66     32.22 o 
   7   5  -3      236.05      235.63     17.38 o 
   8   5  -3      500.49      503.39     44.28 o 
   9   5  -3      514.10      521.96     27.01 o 
  10   5  -3      346.41      355.73     19.28 o 
  11   5  -3      237.93      256.92     15.30 o 
  12   5  -3      266.46      236.66     14.92 o 
  13   5  -3      266.21      278.86     15.75 o 
  14   5  -3      165.54      174.48     11.71 o 
  15   5  -3      188.72      195.60     16.24 o 
  16   5  -3      169.76      209.59     17.82 o 
  17   5  -3       76.78       81.68     10.51 o 
  18   5  -3       74.59       88.51     10.93 o 
  19   5  -3       48.35       42.82      9.36 o 
  20   5  -3      114.85      105.72     12.84 o 
  21   5  -3       77.50       81.25     15.05 o 
  22   5  -3      137.79      151.12     19.90 o 
  23   5  -3       84.24       38.48     16.99 o 
 -23   6  -3       30.99       37.58     15.62 o 
 -22   6  -3      119.04      170.46     18.62 o 
 -21   6  -3       70.33       71.77     20.01 o 
 -20   6  -3       34.10       26.18     13.91 o 
 -19   6  -3      296.80      282.11     26.44 o 
 -18   6  -3      153.97      174.53     18.61 o 
 -17   6  -3       79.67       79.27     12.45 o 
 -16   6  -3      137.31      125.27     15.85 o 
 -15   6  -3       29.52       38.75      9.43 o 
 -14   6  -3      377.75      365.05     30.67 o 
 -13   6  -3      125.08      112.89     13.95 o 
 -12   6  -3      182.35      157.23     17.00 o 
 -11   6  -3      329.87      332.88     26.01 o 
 -10   6  -3      344.54      358.12     25.30 o 
  -9   6  -3      336.38      319.37     23.37 o 
  -8   6  -3     1295.31     1200.65    132.95 o 
  -7   6  -3      118.40      112.81     16.71 o 
  -4   6  -3      380.83      367.55     25.86 o 
  -3   6  -3      849.44      970.62     50.26 o 
  -2   6  -3      376.77      305.24     19.69 o 
  -1   6  -3      177.54      182.25     10.13 o 
   0   6  -3      452.32      558.07     26.09 o 
   1   6  -3      229.67      213.00      9.40 o 
   2   6  -3      299.76      249.30     12.08 o 
   3   6  -3      848.21      892.78     42.79 o 
   4   6  -3      352.46      359.31     20.70 o 
   5   6  -3      328.64      293.78     19.99 o 
   6   6  -3      520.50      422.95     29.95 o 
   7   6  -3      140.25      121.32     11.86 o 
   8   6  -3     1830.35     1685.38     72.47 o 
   9   6  -3      249.68      273.88     15.97 o 
  10   6  -3      294.90      295.72     17.25 o 
  11   6  -3      327.80      337.77     18.24 o 
  12   6  -3      201.84      193.42     11.90 o 
  13   6  -3      141.82      124.34      9.75 o 
  14   6  -3      403.42      422.10     21.76 o 
  15   6  -3       40.96       55.35     10.06 o 
  16   6  -3      134.29      135.87     13.23 o 
  17   6  -3       58.30       47.12      8.82 o 
  18   6  -3      114.01      112.63     13.58 o 
  19   6  -3      319.58      296.77     21.91 o 
  20   6  -3       39.89       32.07     10.92 o 
  21   6  -3       64.93       84.60     15.19 o 
  22   6  -3      100.81       86.46     16.95 o 
  23   6  -3       22.04       14.41     15.29 o 
 -22   7  -3       53.54       83.60     19.95 o 
 -21   7  -3      340.34      353.89     43.55 o 
 -20   7  -3       79.03       61.83     20.56 o 
 -19   7  -3       93.98      126.45     16.54 o 
 -18   7  -3       75.81       82.85     13.84 o 
 -17   7  -3      118.65      139.27     16.87 o 
 -16   7  -3      158.60      182.22     19.50 o 
 -15   7  -3      127.72      158.98     17.58 o 
 -14   7  -3      442.98      450.95     33.20 o 
 -13   7  -3      169.97      183.38     17.85 o 
 -12   7  -3      225.92      193.32     18.78 o 
 -11   7  -3      486.02      504.23     59.09 o 
  -9   7  -3      462.91      436.16     35.44 o 
  -8   7  -3      204.93      247.87     20.52 o 
  -7   7  -3     1019.36      957.80     63.95 o 
  -6   7  -3      246.56      210.20     25.68 o 
  -2   7  -3      495.46      529.77     42.37 o 
  -1   7  -3      726.77      764.92     47.13 o 
   0   7  -3      599.46      641.44     34.81 o 
   1   7  -3      582.02      629.90     37.75 o 
   2   7  -3      704.15      716.36     30.56 o 
   3   7  -3       74.42       63.92      6.47 o 
   4   7  -3      168.89      124.78     16.46 o 
   5   7  -3      446.90      443.78     31.07 o 
   6   7  -3      267.19      239.16     15.00 o 
   7   7  -3     1011.56      915.25     44.75 o 
   8   7  -3      192.06      250.59     14.26 o 
   9   7  -3      549.17      509.40     24.90 o 
  10   7  -3      362.48      322.08     17.89 o 
  11   7  -3      723.30      684.53     32.15 o 
  12   7  -3      211.41      211.29     13.30 o 
  13   7  -3      133.28      143.95     11.30 o 
  14   7  -3      443.18      406.95     22.77 o 
  15   7  -3      140.41      154.24     11.72 o 
  16   7  -3      177.97      176.77     15.83 o 
  17   7  -3      109.05      105.10     12.58 o 
  18   7  -3      114.70      106.86     12.97 o 
  19   7  -3       73.05       72.34     14.37 o 
  20   7  -3      118.97      121.63     17.30 o 
  21   7  -3      359.71      327.09     30.56 o 
  22   7  -3       45.15       66.05     20.48 o 
 -21   8  -3       73.61       67.15     19.74 o 
 -20   8  -3      210.38      237.74     33.43 o 
 -19   8  -3       22.11       30.21     14.93 o 
 -18   8  -3       42.27       21.00     11.84 o 
 -17   8  -3       72.56       90.00     13.80 o 
 -16   8  -3      234.02      265.98     22.73 o 
 -15   8  -3      189.83      202.88     19.74 o 
 -14   8  -3      150.19      164.45     17.96 o 
 -13   8  -3      101.26       99.07     13.87 o 
 -12   8  -3      103.09       75.95     12.08 o 
 -11   8  -3      681.43      748.70     64.24 o 
 -10   8  -3      376.10      336.95     26.69 o 
  -9   8  -3      231.42      260.98     24.73 o 
  -8   8  -3     1227.05     1312.33     79.21 o 
  -7   8  -3     1083.01     1050.77     66.20 o 
  -6   8  -3      761.44      768.10     50.23 o 
  -5   8  -3      207.42      215.26     25.03 o 
  -4   8  -3       97.41       95.81     14.98 o 
  -3   8  -3       42.17       66.03     10.75 o 
   0   8  -3       54.17       64.36     12.09 o 
   3   8  -3       39.19       54.30      5.85 o 
   4   8  -3       88.47       85.14      8.03 o 
   5   8  -3      180.93      196.78     16.43 o 
   6   8  -3      734.24      703.32     35.09 o 
   7   8  -3      975.55      924.37     46.11 o 
   8   8  -3     1047.28     1101.58     55.03 o 
   9   8  -3      339.84      363.66     17.99 o 
  10   8  -3      334.83      333.34     18.52 o 
  11   8  -3      487.51      518.99     28.60 o 
  12   8  -3      122.19      110.33      9.18 o 
  13   8  -3      111.04      127.87     10.15 o 
  14   8  -3      120.69      152.06     11.85 o 
  15   8  -3      142.49      152.99     12.40 o 
  16   8  -3      220.48      219.86     15.59 o 
  17   8  -3       70.10       72.84     10.65 o 
  18   8  -3       57.71       54.94      9.48 o 
  19   8  -3       26.07       32.81     11.38 o 
  20   8  -3      162.43      141.54     20.00 o 
  21   8  -3       57.48       54.56     13.61 o 
  22   8  -3      370.17      401.06     47.25 o 
 -21   9  -3        8.37       19.81     15.20 o 
 -20   9  -3       50.33       57.63     19.38 o 
 -19   9  -3       57.01       51.54     17.24 o 
 -18   9  -3       36.44       15.91     13.11 o 
 -17   9  -3       71.96       83.05     14.10 o 
 -16   9  -3       82.80      110.96     30.17 o 
 -15   9  -3      128.21      146.36     16.57 o 
 -14   9  -3       87.32      109.01     14.03 o 
 -13   9  -3      159.85      157.72     18.55 o 
 -12   9  -3      291.42      271.46     26.75 o 
 -11   9  -3      175.80      194.06     17.43 o 
 -10   9  -3       49.44       56.02     10.01 o 
  -9   9  -3      318.78      330.82     31.64 o 
  -8   9  -3      892.12      908.77     63.16 o 
  -7   9  -3      121.34      119.65     13.36 o 
  -6   9  -3      326.76      295.97     28.77 o 
  -5   9  -3       98.07       84.07     10.00 o 
  -4   9  -3      175.91      171.42     14.97 o 
  -3   9  -3      129.30      149.92     14.91 o 
  -2   9  -3       59.24       44.02      7.18 o 
  -1   9  -3       81.50       92.89     15.46 o 
   1   9  -3      115.96       99.13     16.37 o 
   2   9  -3       68.85       56.59      8.68 o 
   3   9  -3      200.63      195.18     12.35 o 
   4   9  -3      172.58      159.53     10.24 o 
   5   9  -3       82.50       72.10      5.93 o 
   6   9  -3      216.44      189.36     10.78 o 
   7   9  -3      139.57      129.59      9.28 o 
   8   9  -3      946.97      923.11     44.26 o 
   9   9  -3      221.37      209.38     13.93 o 
  10   9  -3       70.57       91.59      8.05 o 
  11   9  -3      161.29      164.98     12.13 o 
  12   9  -3      425.83      398.30     23.60 o 
  13   9  -3      195.93      188.84     13.26 o 
  14   9  -3       67.21       78.97      8.49 o 
  15   9  -3      106.56      101.54     10.16 o 
  16   9  -3       65.77       79.87      9.22 o 
  17   9  -3       79.15       88.85     11.78 o 
  18   9  -3       25.70       16.52      9.35 o 
  19   9  -3       84.09       77.28     14.01 o 
  20   9  -3       53.85       73.23     14.42 o 
  21   9  -3        5.41       11.48     10.33 o 
 -20  10  -3       10.54        8.88     14.12 o 
 -19  10  -3      168.02      118.89     26.19 o 
 -18  10  -3      209.05      223.86     33.91 o 
 -17  10  -3       50.40       56.03     16.76 o 
 -16  10  -3       26.70       17.75      9.25 o 
 -15  10  -3       59.98       61.27     12.32 o 
 -14  10  -3       84.44      103.58     15.35 o 
 -13  10  -3      174.02      187.28     19.58 o 
 -12  10  -3      389.13      386.71     29.18 o 
 -11  10  -3      106.47      110.36     14.30 o 
 -10  10  -3      113.46      124.30     13.74 o 
  -9  10  -3      173.83      172.63     18.70 o 
  -8  10  -3      925.27      894.49     99.39 o 
  -7  10  -3       19.51       31.81      7.93 o 
  -6  10  -3      584.01      532.30     36.43 o 
  -5  10  -3       46.82       56.13      8.57 o 
  -4  10  -3      436.22      495.57     37.95 o 
  -3  10  -3      665.23      773.64     56.83 o 
  -2  10  -3      289.20      332.16     26.87 o 
  -1  10  -3       82.35       70.26     10.00 o 
   0  10  -3       57.78       51.95      8.40 o 
   1  10  -3       88.53       81.17     10.36 o 
   2  10  -3      312.51      364.96     27.44 o 
   3  10  -3      812.32      874.28     57.23 o 
   4  10  -3      549.06      556.80     30.45 o 
   5  10  -3       32.22       27.99      4.74 o 
   6  10  -3      517.48      455.99     22.43 o 
   7  10  -3       23.71       32.08      4.75 o 
   8  10  -3     1268.40     1183.19     47.62 o 
   9  10  -3      211.30      228.64     13.35 o 
  10  10  -3       75.32       84.43      8.48 o 
  11  10  -3      130.45      134.58     10.60 o 
  12  10  -3      330.24      350.70     20.13 o 
  13  10  -3      179.88      187.35     13.67 o 
  14  10  -3      113.04      140.56     11.48 o 
  15  10  -3       89.62       96.07      9.58 o 
  16  10  -3       17.37       15.96      5.72 o 
  17  10  -3       39.73       32.27     10.73 o 
  18  10  -3      165.23      177.76     21.42 o 
  19  10  -3      184.86      161.55     20.20 o 
  20  10  -3        7.50       13.26     10.26 o 
  21  10  -3       45.66       60.65     19.13 o 
 -20  11  -3       49.61       50.02     18.90 o 
 -19  11  -3       86.01       62.18     19.38 o 
 -18  11  -3       54.41       52.40     17.36 o 
 -17  11  -3       93.87      105.75     21.60 o 
 -16  11  -3       30.36       36.31     14.89 o 
 -15  11  -3       57.54       74.24     17.98 o 
 -14  11  -3      365.02      387.23     30.09 o 
 -13  11  -3      220.62      255.66     23.01 o 
 -12  11  -3       73.62       77.34     13.01 o 
 -11  11  -3      113.93      103.55     13.71 o 
 -10  11  -3      294.88      271.61     29.74 o 
  -9  11  -3      167.77      153.94     16.57 o 
  -8  11  -3       78.23       80.82     11.66 o 
  -7  11  -3      145.14      116.38     14.45 o 
  -6  11  -3      333.84      305.48     25.55 o 
  -5  11  -3       65.55       69.10     15.49 o 
  -4  11  -3      163.56      192.03     16.19 o 
  -3  11  -3      672.64      688.78     43.09 o 
  -2  11  -3      659.92      728.53     52.31 o 
  -1  11  -3      444.75      532.55     38.45 o 
   0  11  -3      294.74      287.70     24.53 o 
   1  11  -3      448.24      539.65     38.40 o 
   2  11  -3      740.55      824.93     52.71 o 
   3  11  -3      458.96      476.44     41.76 o 
   4  11  -3      123.95      136.02     13.09 o 
   5  11  -3       72.37       75.21      8.96 o 
   6  11  -3      355.21      337.17     18.06 o 
   7  11  -3      133.13      115.14      8.68 o 
   8  11  -3       55.04       65.67      6.71 o 
   9  11  -3      137.51      141.27     10.01 o 
  10  11  -3      208.93      179.41     11.98 o 
  11  11  -3      118.35       94.77      9.27 o 
  12  11  -3      100.67      110.09      9.82 o 
  13  11  -3      205.57      250.03     15.89 o 
  14  11  -3      356.79      342.51     20.43 o 
  15  11  -3       64.72       64.77      9.71 o 
  16  11  -3       29.84       40.18      8.27 o 
  17  11  -3       72.62       75.55     10.59 o 
  18  11  -3       39.94       27.46     11.06 o 
  19  11  -3       77.14       69.86     13.85 o 
  20  11  -3       58.61       43.56     12.73 o 
 -19  12  -3       72.28       85.46     23.02 o 
 -18  12  -3       19.10       20.56     15.62 o 
 -17  12  -3       50.34       48.28     17.20 o 
 -16  12  -3       46.73       51.77     17.29 o 
 -15  12  -3      124.43      131.78     23.69 o 
 -14  12  -3       38.95       40.57     14.55 o 
 -13  12  -3       52.96       49.43     11.49 o 
 -12  12  -3      113.20      113.57     15.91 o 
 -10  12  -3      132.31      114.61     16.29 o 
  -9  12  -3       70.23       69.94     13.18 o 
  -8  12  -3      528.63      540.42     38.33 o 
  -7  12  -3      633.81      613.92     42.97 o 
  -6  12  -3      261.24      257.25     21.96 o 
  -5  12  -3       31.04       17.47      8.00 o 
  -4  12  -3       93.63       84.33     11.17 o 
  -3  12  -3      116.32      140.96     15.63 o 
  -2  12  -3      184.90      185.89     16.67 o 
  -1  12  -3      181.06      202.53     19.99 o 
   0  12  -3       43.40       41.13      8.56 o 
   1  12  -3      231.91      249.49     36.27 o 
   2  12  -3      121.57      134.86     15.84 o 
   3  12  -3      159.70      164.83     13.22 o 
   4  12  -3       64.98       64.45      8.82 o 
   5  12  -3       43.46       39.61      8.04 o 
   6  12  -3      263.11      245.24     18.03 o 
   7  12  -3      545.54      534.72     34.73 o 
   8  12  -3      450.74      466.93     26.29 o 
   9  12  -3      108.50      132.01      9.21 o 
  10  12  -3      158.93      160.61     10.78 o 
  11  12  -3      393.02      396.83     19.90 o 
  12  12  -3      137.09      147.86     10.62 o 
  13  12  -3       59.65       78.98      8.00 o 
  14  12  -3       28.08       19.11      6.77 o 
  15  12  -3       88.60       92.67     11.56 o 
  16  12  -3       42.79       36.01      8.20 o 
  17  12  -3       40.08       34.96      8.45 o 
  18  12  -3       28.49       35.02     11.73 o 
  19  12  -3      106.28      117.64     17.94 o 
 -18  13  -3       90.78       89.23     22.33 o 
 -17  13  -3       44.12       56.15     19.74 o 
 -16  13  -3       31.19       28.95     15.96 o 
 -15  13  -3       38.75       26.76     15.16 o 
 -14  13  -3      139.83      142.76     25.85 o 
 -13  13  -3       73.52       81.20     19.58 o 
 -12  13  -3      279.69      286.73     38.56 o 
 -11  13  -3       95.44       78.95     12.83 o 
 -10  13  -3       61.22       60.77     18.70 o 
  -9  13  -3       95.31       92.24     18.96 o 
  -8  13  -3      247.45      253.02     22.50 o 
  -7  13  -3       18.13       18.69      8.01 o 
  -6  13  -3      121.89      119.32     14.00 o 
  -5  13  -3      125.12      121.03     14.89 o 
  -4  13  -3      295.69      291.77     22.28 o 
  -3  13  -3      162.81      170.50     17.62 o 
  -2  13  -3      193.78      191.71     18.34 o 
  -1  13  -3      113.90       91.58     13.73 o 
   0  13  -3       50.89       70.69     11.61 o 
   1  13  -3      128.50      125.83     14.81 o 
   2  13  -3      157.46      152.04     14.25 o 
   3  13  -3      178.14      157.11     14.20 o 
   4  13  -3      215.87      179.99     16.54 o 
   5  13  -3      152.07      150.43     16.90 o 
   6  13  -3       83.77       73.96     10.13 o 
   7  13  -3       12.44       18.52      6.60 o 
   8  13  -3      253.68      249.61     18.97 o 
   9  13  -3       68.53       99.27     11.62 o 
  10  13  -3       74.89       93.02      9.30 o 
  11  13  -3       83.47       80.20      8.05 o 
  12  13  -3      384.26      386.59     23.90 o 
  13  13  -3       98.80       96.14     12.45 o 
  14  13  -3      135.07      144.90     14.63 o 
  15  13  -3       30.59       25.04      7.61 o 
  16  13  -3       22.21       32.25      8.26 o 
  17  13  -3       57.63       72.83     10.93 o 
  18  13  -3       79.54       69.89     11.21 o 
 -17  14  -3       40.57       38.62     17.27 o 
 -16  14  -3       41.89       -2.06     13.63 o 
 -15  14  -3       66.80       55.61     18.10 o 
 -14  14  -3       17.01       11.93     12.70 o 
 -13  14  -3      166.84      151.38     28.58 o 
 -12  14  -3      291.17      262.50     32.67 o 
 -11  14  -3       88.03       84.20     18.41 o 
 -10  14  -3       52.92       45.82     14.88 o 
  -9  14  -3      107.48       95.59     14.85 o 
  -8  14  -3      135.87      111.47     15.84 o 
  -7  14  -3       46.21       42.04     10.39 o 
  -6  14  -3      114.86      116.21     14.65 o 
  -5  14  -3       47.07       63.30     11.21 o 
  -4  14  -3      248.65      259.72     25.77 o 
  -3  14  -3      232.19      235.41     22.91 o 
  -2  14  -3      202.21      206.12     21.86 o 
  -1  14  -3      114.72      127.25     14.87 o 
   0  14  -3      183.27      141.38     17.12 o 
   1  14  -3       74.15       83.03     10.47 o 
   2  14  -3      284.78      273.04     18.27 o 
   3  14  -3      311.70      301.46     21.31 o 
   4  14  -3      370.57      389.81     22.88 o 
   5  14  -3       50.91       69.49      9.62 o 
   6  14  -3       97.09       80.01     10.98 o 
   7  14  -3       47.85       44.34      8.68 o 
   8  14  -3      169.60      156.09     16.14 o 
   9  14  -3      149.14      152.20     17.65 o 
  10  14  -3       47.93       32.11     13.43 o 
  11  14  -3       82.51       76.08     13.11 o 
  12  14  -3      207.31      212.45     16.87 o 
  13  14  -3      186.58      209.40     17.81 o 
  14  14  -3       13.19       19.15      7.05 o 
  15  14  -3       97.45       94.89     12.21 o 
  16  14  -3       32.69       33.73      8.88 o 
  17  14  -3       32.90       38.10      9.16 o 
 -15  15  -3       25.45       31.54     16.43 o 
 -14  15  -3      159.88      160.79     28.35 o 
 -13  15  -3       60.32       81.50     19.99 o 
 -12  15  -3       96.24       96.18     21.81 o 
 -11  15  -3      113.62       76.82     19.13 o 
 -10  15  -3       86.48       49.50     16.55 o 
  -9  15  -3       38.06       42.05     14.86 o 
  -8  15  -3       39.91        5.33     10.79 o 
  -7  15  -3       77.43       95.34     19.50 o 
  -6  15  -3      183.87      179.53     28.60 o 
  -5  15  -3       36.19       23.79     13.24 o 
  -4  15  -3      292.86      312.17     25.02 o 
  -3  15  -3      414.59      366.82     28.92 o 
  -2  15  -3      444.27      404.03     33.65 o 
  -1  15  -3      197.64      193.86     22.16 o 
   0  15  -3      191.29      178.52     16.44 o 
   1  15  -3      262.33      271.10     18.81 o 
   2  15  -3      430.16      444.47     27.98 o 
   3  15  -3      297.43      293.44     22.51 o 
   4  15  -3      227.77      242.91     19.76 o 
   5  15  -3       42.06       33.47      7.91 o 
   6  15  -3      209.10      220.60     21.67 o 
   7  15  -3       68.82       74.63     12.72 o 
   8  15  -3       27.12       19.88      9.40 o 
   9  15  -3       29.47       39.35     15.86 o 
  10  15  -3       70.09       59.92     12.53 o 
  11  15  -3      131.10      106.63     17.74 o 
  12  15  -3      142.67      167.83     19.89 o 
  13  15  -3       66.70       62.47     12.66 o 
  14  15  -3      175.62      149.18     19.20 o 
  15  15  -3       28.11       41.01     11.64 o 
  16  15  -3       11.79       20.73      9.36 o 
 -14  16  -3       27.73       -4.86     13.40 o 
 -13  16  -3       21.66       16.43     15.22 o 
 -12  16  -3       11.40       16.05     14.21 o 
 -11  16  -3      236.80      186.88     29.62 o 
 -10  16  -3       21.94       31.43     14.88 o 
  -9  16  -3       17.33       -2.70     11.25 o 
  -8  16  -3      118.67       99.23     21.16 o 
  -7  16  -3      127.62      107.15     21.71 o 
  -6  16  -3        9.66       23.74     13.19 o 
  -5  16  -3       69.04       63.18     17.06 o 
  -4  16  -3       13.03       13.05     11.36 o 
  -3  16  -3       32.22       29.54     13.80 o 
  -2  16  -3      238.75      313.33     36.40 o 
  -1  16  -3       60.67       55.74     16.37 o 
   0  16  -3      180.98      196.29     21.20 o 
   1  16  -3       90.79       98.37     21.65 o 
   2  16  -3      222.39      261.59     23.62 o 
   3  16  -3       41.97       30.27      9.50 o 
   4  16  -3       15.17       21.98      8.59 o 
   5  16  -3       98.77      111.56     32.69 o 
   6  16  -3        6.84       15.42     15.99 o 
   7  16  -3      138.61      143.02     17.59 o 
   8  16  -3      107.11       98.92     15.43 o 
   9  16  -3       15.17       13.67      9.66 o 
  10  16  -3       21.94       29.48     10.80 o 
  11  16  -3      173.92      140.91     35.98 o 
  12  16  -3       14.56       32.26     10.54 o 
  13  16  -3       32.56       42.13     11.92 o 
  14  16  -3       33.82       42.20     10.97 o 
 -12  17  -3      115.30      101.69     23.48 o 
 -11  17  -3       84.75       88.18     21.89 o 
 -10  17  -3       61.12       63.06     19.27 o 
  -9  17  -3       48.82       54.12     17.20 o 
  -8  17  -3       19.64        7.04     13.01 o 
  -7  17  -3        9.20        5.64     12.42 o 
  -6  17  -3       56.12       86.72     20.32 o 
  -5  17  -3      155.17      125.25     24.27 o 
  -4  17  -3      317.12      318.19     38.70 o 
  -3  17  -3      122.18      122.00     17.02 o 
  -2  17  -3       97.25       95.59     15.97 o 
  -1  17  -3       88.30       84.04     14.38 o 
   0  17  -3       17.45       19.24     14.29 o 
   1  17  -3       82.48       82.81     13.55 o 
   2  17  -3       93.59       81.60     14.15 o 
   3  17  -3      117.16       97.67     15.53 o 
   4  17  -3      234.01      237.12     25.42 o 
   5  17  -3      177.21      164.46     25.53 o 
   6  17  -3       37.47       40.34     11.03 o 
   7  17  -3        8.74        7.94      9.10 o 
   8  17  -3       27.93       21.94     10.75 o 
   9  17  -3       53.33       79.79     19.05 o 
  10  17  -3       80.75       93.85     15.00 o 
  11  17  -3       83.71       83.45     14.52 o 
  12  17  -3      157.38      139.33     19.01 o 
 -10  18  -3       33.94       46.58     17.93 o 
  -9  18  -3       46.00       24.40     15.42 o 
  -8  18  -3       21.80       26.79     15.82 o 
  -7  18  -3       40.09       30.30     17.21 o 
  -6  18  -3       36.39       26.21     15.76 o 
  -5  18  -3       12.13        1.58     12.41 o 
  -4  18  -3       76.12       70.63     13.71 o 
  -3  18  -3       22.09       24.23     10.21 o 
  -2  18  -3       94.00      115.93     16.79 o 
  -1  18  -3       36.78       62.42     14.27 o 
   0  18  -3       89.75       96.03     15.59 o 
   1  18  -3       22.90       24.27     10.10 o 
   2  18  -3      127.57      155.37     18.60 o 
   3  18  -3       20.58       27.05     10.52 o 
   4  18  -3      106.14       99.45     15.43 o 
   5  18  -3       16.50        3.87      8.79 o 
   6  18  -3       34.72       44.53     12.12 o 
   7  18  -3       36.23       54.06     16.93 o 
   8  18  -3       17.48       17.66     10.42 o 
   9  18  -3       66.57       80.31     15.07 o 
  10  18  -3       37.31       28.59     10.42 o 
  -6  19  -3       60.94       59.84     13.30 o 
  -5  19  -3        4.74       14.66     10.04 o 
  -4  19  -3      131.39      144.96     19.37 o 
  -3  19  -3       34.46       45.32     12.75 o 
  -2  19  -3       99.61       72.63     14.44 o 
  -1  19  -3       31.49       18.91     10.27 o 
   0  19  -3       63.93       77.85     14.76 o 
   1  19  -3       47.38       47.31     12.91 o 
   2  19  -3      106.02       83.81     14.82 o 
   3  19  -3       25.93       14.93     12.35 o 
   4  19  -3      127.20      113.80     17.57 o 
   5  19  -3        4.24       15.98     10.31 o 
   6  19  -3       65.49       66.78     14.27 o 
   7  19  -3       41.06       32.52     16.75 o 
 -25   0  -2      240.98      267.59     32.06 o 
 -24   0  -2      231.16      274.34     31.12 o 
 -23   0  -2      660.42      777.95     66.05 o 
 -22   0  -2      145.28      161.49     23.21 o 
 -21   0  -2      299.08      311.15     34.89 o 
 -20   0  -2      125.62      149.99     26.13 o 
 -19   0  -2      266.33      265.98     25.37 o 
 -18   0  -2      344.32      282.52     26.28 o 
 -17   0  -2      152.41      116.92     14.78 o 
 -16   0  -2      596.93      534.49     41.63 o 
 -15   0  -2      826.55      881.88     55.30 o 
 -14   0  -2     1553.37     1487.34    138.38 o 
 -13   0  -2      922.45      912.42     81.79 o 
 -12   0  -2      313.06      328.27     39.93 o 
 -11   0  -2     1018.61      969.93     81.42 o 
 -10   0  -2      606.16      649.96     70.15 o 
  -9   0  -2      674.96      685.38     64.83 o 
  -8   0  -2     1215.05     1161.87     97.67 o 
  -7   0  -2      311.35      405.92     41.43 o 
  -5   0  -2      962.95      872.13     84.28 o 
  -4   0  -2      360.83      298.55     28.83 o 
  -3   0  -2     1292.09     1493.38    157.61 o 
   3   0  -2     1914.05     1998.55    158.34 o 
   4   0  -2      372.94      313.41     29.10 o 
   5   0  -2     1152.97      961.54     84.78 o 
   6   0  -2     2712.02     3005.32    291.99 o 
   7   0  -2      295.18      427.50     35.06 o 
   8   0  -2      991.53      982.09     54.91 o 
   9   0  -2      550.47      638.03     36.27 o 
  10   0  -2      797.95      783.48     39.72 o 
  11   0  -2      725.70      721.71     54.91 o 
  12   0  -2      382.64      409.04     27.95 o 
  13   0  -2      806.34      811.95     55.56 o 
  14   0  -2     1409.86     1457.97     95.04 o 
  15   0  -2      773.84      788.58     55.33 o 
  16   0  -2      623.48      667.38     42.77 o 
  17   0  -2      221.89      199.29     14.02 o 
  18   0  -2      226.08      205.99     16.30 o 
  19   0  -2      350.97      350.69     23.40 o 
  20   0  -2       99.92       85.63     11.10 o 
  21   0  -2      297.81      336.55     25.98 o 
  22   0  -2      138.02      126.55     26.00 o 
  23   0  -2      538.82      535.80     67.53 o 
  24   0  -2      193.92      187.38     33.38 o 
  25   0  -2      237.01      234.36     36.53 o 
 -25   1  -2      142.64      173.93     18.58 o 
 -24   1  -2      204.11      264.10     20.43 o 
 -23   1  -2      307.97      351.19     27.05 o 
 -22   1  -2      135.75      152.87     16.35 o 
 -21   1  -2      148.15      158.80     15.81 o 
 -20   1  -2      184.77      176.90     12.91 o 
 -19   1  -2      183.33      194.47     11.68 o 
 -18   1  -2      109.46       94.50      9.31 o 
 -17   1  -2       51.45       53.63      6.40 o 
 -16   1  -2      239.99      210.63     13.75 o 
 -15   1  -2      703.73      729.59     41.99 o 
 -14   1  -2      473.09      476.51     28.52 o 
 -13   1  -2      304.62      273.79     24.76 o 
 -12   1  -2      226.67      203.82     15.08 o 
 -10   1  -2      296.20      313.97     23.28 o 
  -9   1  -2     1097.58     1048.67     81.23 o 
  -8   1  -2      459.75      408.62     38.29 o 
  -7   1  -2     2005.32     2176.56    135.34 o 
  -6   1  -2     2771.75     2750.62    254.13 o 
  -5   1  -2      607.67      519.47     46.10 o 
  -4   1  -2      332.78      331.88     24.71 o 
  -3   1  -2      985.02      846.72     55.61 o 
  -2   1  -2      854.26     1019.61     96.71 o 
   2   1  -2     1087.34     1200.91    103.11 o 
   3   1  -2      630.83      529.79     34.67 o 
   4   1  -2      424.85      402.03     25.02 o 
   5   1  -2      457.45      404.03     28.89 o 
   6   1  -2     2777.43     2690.26    256.86 o 
   7   1  -2     1887.49     2013.04     84.64 o 
   8   1  -2      331.44      322.93     14.66 o 
   9   1  -2     1386.92     1343.07     50.94 o 
  10   1  -2      317.88      310.04     14.02 o 
  11   1  -2      600.78      523.07     22.00 o 
  12   1  -2      147.68      147.18      8.33 o 
  13   1  -2      332.15      354.51     17.36 o 
  14   1  -2      482.82      513.30     24.61 o 
  15   1  -2      750.86      778.02     32.42 o 
  16   1  -2      284.43      247.42     12.51 o 
  17   1  -2       47.50       43.90      5.57 o 
  18   1  -2      148.98      130.28      9.33 o 
  19   1  -2      121.00      111.01      8.52 o 
  20   1  -2      194.39      174.49     11.76 o 
  21   1  -2      159.93      141.94     16.51 o 
  22   1  -2      157.01      173.86     15.45 o 
  23   1  -2      360.41      340.57     23.12 o 
  24   1  -2      139.49      136.25     20.73 o 
  25   1  -2      189.34      203.20     22.69 o 
 -25   2  -2       17.62       27.54      9.46 o 
 -24   2  -2       28.50       32.41     10.01 o 
 -23   2  -2        7.14       17.92      9.10 o 
 -22   2  -2       15.96       10.22      8.37 o 
 -21   2  -2       22.20       30.71     12.61 o 
 -20   2  -2       17.09        4.98      6.08 o 
 -19   2  -2       27.15       22.99      5.80 o 
 -18   2  -2       44.57       47.50      6.34 o 
 -17   2  -2       21.44       18.30      5.02 o 
 -16   2  -2       53.42       34.45      6.67 o 
 -15   2  -2       38.05       35.43      6.65 o 
 -14   2  -2       35.97       24.34      5.53 o 
 -13   2  -2      245.40      251.38     16.22 o 
 -12   2  -2      145.33      161.74     11.55 o 
 -11   2  -2       59.79       56.83      8.41 o 
 -10   2  -2       54.37       43.91      7.28 o 
  -9   2  -2       78.90       74.70      8.76 o 
  -8   2  -2      535.30      476.36     37.06 o 
  -7   2  -2      177.79      148.45     12.68 o 
  -6   2  -2      190.16      201.56     22.24 o 
  -5   2  -2      275.30      217.67     18.26 o 
  -3   2  -2      450.78      529.63     33.73 o 
  -2   2  -2      909.61     1128.75    104.91 o 
  -1   2  -2       57.22       58.13      5.30 o 
   0   2  -2      434.05      613.39     56.19 o 
   1   2  -2       64.91       71.93      8.16 o 
   2   2  -2      880.46     1128.09    105.13 o 
   4   2  -2      244.27      219.40     24.62 o 
   5   2  -2      347.75      294.18     18.78 o 
   6   2  -2      193.53      179.75     11.31 o 
   7   2  -2      138.40      137.72      8.39 o 
   8   2  -2      601.44      567.14     22.94 o 
   9   2  -2       68.12       77.73      5.04 o 
  10   2  -2       83.41       76.41      6.19 o 
  11   2  -2       73.02       64.46      4.90 o 
  12   2  -2      135.80      155.83      9.74 o 
  13   2  -2      218.49      243.21     11.20 o 
  14   2  -2       30.86       22.18      3.51 o 
  15   2  -2       42.30       39.45      6.11 o 
  16   2  -2       46.45       36.35      5.08 o 
  17   2  -2       21.87       15.96      4.27 o 
  18   2  -2       36.60       36.11      6.31 o 
  19   2  -2       23.18       23.52      5.87 o 
  20   2  -2       24.84       13.21      6.51 o 
  21   2  -2       33.52       32.50      7.52 o 
  22   2  -2       18.33       19.41      6.97 o 
  23   2  -2        5.15        9.50      6.94 o 
  24   2  -2       31.96       46.96      9.40 o 
  25   2  -2       14.13       20.34     10.79 o 
 -25   3  -2       88.16      100.66     13.87 o 
 -24   3  -2      100.17       95.43     13.63 o 
 -23   3  -2      237.62      256.59     21.49 o 
 -22   3  -2       91.86      100.11     13.53 o 
 -21   3  -2       27.10       38.31      9.08 o 
 -20   3  -2       91.53       93.89      9.97 o 
 -19   3  -2       26.99       28.98      6.01 o 
 -18   3  -2       93.03       74.80      8.49 o 
 -17   3  -2      124.50      128.80     11.76 o 
 -16   3  -2      246.36      230.58     23.28 o 
 -15   3  -2      263.22      267.92     18.72 o 
 -14   3  -2      195.93      244.08     16.26 o 
 -13   3  -2       36.08       38.38      6.03 o 
 -12   3  -2      164.55      169.78     12.26 o 
 -11   3  -2      283.12      193.25     14.68 o 
 -10   3  -2      238.42      257.84     18.23 o 
  -9   3  -2      415.48      446.59     53.80 o 
  -8   3  -2      250.73      233.36     16.52 o 
  -7   3  -2     1221.51     1230.67     80.35 o 
  -6   3  -2     1152.02     1307.04    111.25 o 
  -5   3  -2      504.72      463.62     53.15 o 
  -4   3  -2      104.38      125.75     10.98 o 
  -3   3  -2      138.70      126.48     13.66 o 
  -2   3  -2      961.97      906.42     58.87 o 
  -1   3  -2       71.03      109.20      7.59 o 
   0   3  -2     1745.36     2337.19    150.83 o 
   1   3  -2       91.83      125.71     13.97 o 
   4   3  -2      151.51      176.03     11.49 o 
   5   3  -2      629.57      542.87     26.15 o 
   6   3  -2     1197.63     1162.55     54.64 o 
   7   3  -2     1128.52     1179.25     56.11 o 
   8   3  -2      184.45      193.01      9.60 o 
   9   3  -2      600.53      602.56     23.95 o 
  10   3  -2      183.30      201.32      9.62 o 
  11   3  -2      306.08      243.73     10.45 o 
  12   3  -2      169.95      177.60      8.51 o 
  13   3  -2       34.39       39.11      4.05 o 
  14   3  -2      215.86      236.27     11.15 o 
  15   3  -2      292.31      294.07     14.63 o 
  16   3  -2      349.95      300.58     16.18 o 
  17   3  -2      141.13      132.90     10.60 o 
  18   3  -2      145.59      129.32     10.40 o 
  19   3  -2       18.04       24.84      5.96 o 
  20   3  -2       77.64       68.25      9.71 o 
  21   3  -2       31.49       35.89      7.72 o 
  22   3  -2      104.36      127.72     12.73 o 
  23   3  -2      256.98      233.17     19.52 o 
  24   3  -2       97.21       92.44     12.02 o 
  25   3  -2      111.68      127.89     13.70 o 
 -25   4  -2      148.70      160.15     16.96 o 
 -24   4  -2      180.41      192.44     19.20 o 
 -23   4  -2      395.79      416.07     30.06 o 
 -22   4  -2       78.22       71.53     15.30 o 
 -21   4  -2      221.06      232.46     20.68 o 
 -20   4  -2       80.85       88.45     10.09 o 
 -19   4  -2      174.05      181.01     14.84 o 
 -18   4  -2      364.95      349.97     24.49 o 
 -17   4  -2      188.41      212.97     16.26 o 
 -16   4  -2      111.28       99.10     10.80 o 
 -15   4  -2      593.16      625.38     42.94 o 
 -14   4  -2     1188.31     1360.64     67.18 o 
 -13   4  -2      784.59      774.24     45.80 o 
 -12   4  -2      416.78      412.33     27.81 o 
 -11   4  -2      964.38      963.35     54.80 o 
 -10   4  -2      415.38      418.67     27.43 o 
  -9   4  -2      395.96      394.86     20.86 o 
  -7   4  -2      185.04      211.64     17.76 o 
  -6   4  -2      575.45      741.86     63.79 o 
  -5   4  -2     1052.12     1108.14    109.52 o 
  -4   4  -2      291.78      240.34     19.62 o 
  -3   4  -2      916.03     1033.98     75.06 o 
  -2   4  -2     1444.98     1632.90     93.29 o 
  -1   4  -2     1078.27     1068.36     79.97 o 
   0   4  -2     1201.26     1329.03     84.48 o 
   1   4  -2      812.58      840.15     50.15 o 
   2   4  -2     1120.73     1273.31     75.10 o 
   3   4  -2     1268.52     1359.77     75.71 o 
   4   4  -2      359.48      299.35     16.13 o 
   5   4  -2     1265.80     1234.51     63.48 o 
   6   4  -2      624.88      783.67     31.62 o 
   7   4  -2      204.21      240.96      9.98 o 
   8   4  -2      335.65      309.69     12.80 o 
   9   4  -2      303.94      331.54     15.80 o 
  10   4  -2      534.34      550.52     22.30 o 
  11   4  -2      714.12      738.62     33.02 o 
  12   4  -2      555.30      559.88     22.84 o 
  13   4  -2      631.11      591.06     27.09 o 
  14   4  -2     1073.24     1177.53     52.23 o 
  15   4  -2      527.51      545.17     25.66 o 
  16   4  -2      146.45      136.53      9.28 o 
  17   4  -2      212.36      237.22     14.66 o 
  18   4  -2      263.20      236.86     15.78 o 
  19   4  -2      182.17      195.55     16.16 o 
  20   4  -2       70.86       67.91      9.80 o 
  21   4  -2      211.98      238.78     21.89 o 
  22   4  -2       95.45      101.41     11.40 o 
  23   4  -2      350.53      360.86     25.11 o 
  24   4  -2      202.30      204.00     17.75 o 
  25   4  -2      164.70      169.00     21.09 o 
 -24   5  -2      177.62      201.07     17.88 o 
 -23   5  -2       98.96      106.92     14.11 o 
 -22   5  -2      153.02      185.06     17.72 o 
 -21   5  -2      207.92      222.91     19.54 o 
 -20   5  -2      210.88      233.28     16.54 o 
 -19   5  -2      191.57      215.58     18.15 o 
 -18   5  -2      231.57      237.76     18.07 o 
 -17   5  -2       78.76       87.43     10.03 o 
 -16   5  -2      272.88      250.83     18.11 o 
 -15   5  -2     1457.77     1672.90     81.19 o 
 -14   5  -2      170.66      186.91     19.17 o 
 -13   5  -2      414.88      424.72     24.73 o 
 -11   5  -2      767.61      739.21     72.71 o 
 -10   5  -2      394.63      391.68     20.64 o 
  -9   5  -2      457.64      485.75     37.61 o 
  -8   5  -2      480.83      451.14     35.21 o 
  -7   5  -2      798.00      843.12     44.57 o 
  -6   5  -2     1625.36     1510.28     80.81 o 
  -4   5  -2      388.04      451.21     42.94 o 
  -2   5  -2      422.75      394.47     29.68 o 
  -1   5  -2     2337.70     2768.63    264.05 o 
   0   5  -2     3017.15     3715.46    192.29 o 
   1   5  -2     2555.85     2994.05    150.86 o 
   2   5  -2      555.43      472.34     24.11 o 
   3   5  -2      715.31      620.27     34.52 o 
   4   5  -2      586.02      620.99     40.38 o 
   5   5  -2      660.32      598.40     29.36 o 
   6   5  -2     1669.95     1524.91     62.93 o 
   7   5  -2      748.77      806.64     34.57 o 
   8   5  -2      324.42      330.24     15.40 o 
   9   5  -2      591.73      580.06     23.57 o 
  10   5  -2      331.10      319.43     15.51 o 
  11   5  -2     1143.68     1163.44     59.84 o 
  12   5  -2      310.44      313.72     15.24 o 
  13   5  -2      417.75      401.93     19.14 o 
  14   5  -2      205.30      199.48     11.20 o 
  15   5  -2     1335.81     1426.43     62.82 o 
  16   5  -2      290.80      273.19     14.37 o 
  17   5  -2       96.53       89.73      7.86 o 
  18   5  -2      277.32      237.77     15.70 o 
  19   5  -2      128.52      105.60     11.93 o 
  20   5  -2      206.03      195.76     18.74 o 
  21   5  -2      230.61      194.85     20.85 o 
  22   5  -2      151.40      169.53     18.61 o 
  23   5  -2      130.94      116.99     13.22 o 
  24   5  -2      112.89       94.61     12.88 o 
 -24   6  -2       55.80       67.44     11.47 o 
 -23   6  -2       59.91       56.36     11.11 o 
 -22   6  -2       76.54       90.56     16.88 o 
 -21   6  -2       97.74      119.51     14.03 o 
 -20   6  -2       46.85       56.54      8.64 o 
 -19   6  -2       62.77       64.75     11.21 o 
 -18   6  -2      190.96      199.73     17.17 o 
 -17   6  -2       71.74       66.66      9.32 o 
 -16   6  -2      116.76      125.91     11.02 o 
 -15   6  -2      171.79      182.86     15.16 o 
 -14   6  -2      127.53      131.57     10.80 o 
 -13   6  -2     1053.53     1284.08     74.42 o 
 -12   6  -2      390.03      451.98     25.83 o 
 -11   6  -2      319.88      319.38     23.20 o 
 -10   6  -2      222.98      210.69     14.74 o 
  -9   6  -2      169.86      187.22     13.00 o 
  -8   6  -2      786.33      724.36     41.43 o 
  -7   6  -2      605.44      575.29     29.52 o 
  -6   6  -2       95.24       90.59      7.67 o 
  -5   6  -2      284.38      255.18     17.35 o 
  -4   6  -2      617.24      596.86     36.39 o 
  -3   6  -2     1221.35     1566.85    142.78 o 
  -2   6  -2     1803.39     2306.87    199.31 o 
  -1   6  -2      247.97      291.52     19.85 o 
   0   6  -2     1621.03     2534.17    158.67 o 
   2   6  -2     1621.13     2063.66    107.70 o 
   3   6  -2     1858.21     1922.70    106.40 o 
   4   6  -2      491.76      465.50     28.36 o 
   5   6  -2      349.62      330.81     15.57 o 
   6   6  -2      110.37      109.33      6.07 o 
   7   6  -2      546.03      519.88     23.07 o 
   8   6  -2      847.87      794.51     32.64 o 
   9   6  -2      184.20      206.15     10.18 o 
  10   6  -2      248.94      259.09     11.81 o 
  11   6  -2      310.58      310.01     15.03 o 
  12   6  -2      396.96      439.23     19.95 o 
  13   6  -2      913.89     1019.21     44.73 o 
  14   6  -2      104.45       94.29      7.54 o 
  15   6  -2      200.18      215.05     11.97 o 
  16   6  -2       95.82       83.51      7.45 o 
  17   6  -2      102.91      100.98      8.22 o 
  18   6  -2      145.57      132.96     13.07 o 
  19   6  -2       71.61       69.66      9.78 o 
  20   6  -2       54.19       52.85      8.98 o 
  21   6  -2      117.48      137.01     16.05 o 
  22   6  -2       62.39       79.11     12.74 o 
  23   6  -2       55.43       76.34     10.48 o 
  24   6  -2       59.98       58.56     11.92 o 
 -24   7  -2       32.06       27.48     14.60 o 
 -23   7  -2       14.93       11.47      8.30 o 
 -22   7  -2      101.54       86.15     12.39 o 
 -21   7  -2       41.90       51.98     10.06 o 
 -20   7  -2       90.22      118.91     12.78 o 
 -19   7  -2      119.15       92.53     15.80 o 
 -18   7  -2      204.96      226.03     21.40 o 
 -17   7  -2      199.97      221.60     16.87 o 
 -16   7  -2      204.20      222.22     25.57 o 
 -15   7  -2       50.31       53.60      8.68 o 
 -14   7  -2      263.68      317.00     22.44 o 
 -13   7  -2      392.80      419.78     22.62 o 
 -12   7  -2      517.82      562.58     34.29 o 
 -11   7  -2      200.70      219.03     16.00 o 
 -10   7  -2      113.87      124.84      9.88 o 
  -8   7  -2      396.93      391.29     21.28 o 
  -7   7  -2      219.23      186.54     14.19 o 
  -6   7  -2      501.17      491.22     27.68 o 
  -5   7  -2      422.23      386.10     23.53 o 
  -4   7  -2      223.75      253.77     16.92 o 
  -3   7  -2     1331.77     1421.43     75.81 o 
  -2   7  -2     1567.67     1600.96    152.60 o 
  -1   7  -2      462.66      540.03     27.95 o 
   0   7  -2     1265.12     1605.02     84.79 o 
   1   7  -2      356.70      451.20     27.03 o 
   2   7  -2     1046.56     1103.90     75.98 o 
   3   7  -2     1460.39     1418.53     66.31 o 
   4   7  -2      296.88      320.23     15.25 o 
   5   7  -2      498.84      445.70     18.36 o 
   6   7  -2      523.17      497.09     21.33 o 
   7   7  -2      169.68      132.03      8.01 o 
   8   7  -2      360.41      335.47     16.15 o 
   9   7  -2      190.83      179.97      9.29 o 
  10   7  -2      102.54      103.62      7.16 o 
  11   7  -2      270.13      276.55     12.71 o 
  12   7  -2      654.55      646.93     26.60 o 
  13   7  -2      327.36      315.82     16.71 o 
  14   7  -2      352.83      397.71     17.75 o 
  15   7  -2       32.26       31.20      5.13 o 
  16   7  -2      302.83      287.29     14.80 o 
  17   7  -2      244.85      219.54     14.75 o 
  18   7  -2      248.26      239.68     15.29 o 
  19   7  -2      144.50      135.97     13.43 o 
  20   7  -2       73.72       55.93     11.25 o 
  21   7  -2       59.64       58.67     13.76 o 
  22   7  -2      109.46       84.27     13.72 o 
  23   7  -2       21.16       21.78      9.30 o 
 -23   8  -2      215.85      215.24     19.61 o 
 -22   8  -2      103.05      116.03     14.73 o 
 -21   8  -2       52.85       51.07     10.15 o 
 -20   8  -2       90.18       94.94     16.65 o 
 -19   8  -2       70.85       88.22     12.14 o 
 -18   8  -2      363.89      332.40     26.59 o 
 -17   8  -2      342.22      367.88     29.67 o 
 -16   8  -2      177.94      218.02     15.16 o 
 -15   8  -2      250.53      257.39     17.26 o 
 -14   8  -2      524.45      616.67     32.81 o 
 -13   8  -2      655.93      638.02     60.30 o 
 -12   8  -2      343.30      355.57     24.98 o 
 -11   8  -2      607.77      618.24     30.72 o 
 -10   8  -2      446.51      476.59     30.16 o 
  -9   8  -2      173.41      167.49     12.12 o 
  -8   8  -2      527.51      536.99     29.17 o 
  -7   8  -2      154.41      138.86     11.76 o 
  -6   8  -2      249.76      231.78     12.81 o 
  -5   8  -2      353.57      324.15     20.99 o 
  -4   8  -2       18.94       26.20      3.98 o 
  -3   8  -2     1051.89     1200.08     70.35 o 
  -2   8  -2     2421.30     2825.17    125.45 o 
  -1   8  -2     1169.82     1238.44     51.87 o 
   0   8  -2      240.48      232.94     12.10 o 
   1   8  -2      967.14     1022.50     51.72 o 
   2   8  -2     2398.20     2792.79    125.60 o 
   3   8  -2     1314.29     1474.99     61.08 o 
   4   8  -2       25.56       23.70      2.84 o 
   5   8  -2      408.85      388.01     15.10 o 
   6   8  -2      188.91      180.55      9.96 o 
   7   8  -2      207.80      207.03      9.56 o 
   8   8  -2      545.67      502.15     22.80 o 
   9   8  -2      127.49      124.72      8.08 o 
  10   8  -2      550.41      587.96     24.12 o 
  11   8  -2      463.50      460.58     22.91 o 
  12   8  -2      482.27      487.40     20.19 o 
  13   8  -2      509.64      523.01     24.38 o 
  14   8  -2      455.09      511.18     24.56 o 
  15   8  -2      194.30      210.03     12.68 o 
  16   8  -2      137.23      153.77     12.06 o 
  17   8  -2      358.44      406.56     22.29 o 
  18   8  -2      324.40      298.15     18.43 o 
  19   8  -2       46.85       35.73      8.28 o 
  20   8  -2       70.03       58.75     11.01 o 
  21   8  -2       40.30       40.50     10.17 o 
  22   8  -2      135.42      143.97     22.46 o 
  23   8  -2      255.91      226.63     22.83 o 
 -22   9  -2       67.22       68.99     11.88 o 
 -21   9  -2       94.22      116.71     13.71 o 
 -20   9  -2      151.30      157.11     22.83 o 
 -19   9  -2       48.24       47.41     10.27 o 
 -18   9  -2      133.89      139.66     16.64 o 
 -17   9  -2      138.76      154.21     16.52 o 
 -16   9  -2      209.97      191.44     19.09 o 
 -15   9  -2      856.18      958.87     49.36 o 
 -14   9  -2       20.12       28.46      6.40 o 
 -13   9  -2      136.14      146.14     13.00 o 
 -12   9  -2      239.04      225.85     27.74 o 
 -11   9  -2      482.08      433.77     34.15 o 
 -10   9  -2      708.99      663.02     33.60 o 
  -9   9  -2       55.11       64.81      7.21 o 
  -8   9  -2      207.45      206.25     16.48 o 
  -7   9  -2      391.25      432.95     25.04 o 
  -6   9  -2      594.50      558.47     35.81 o 
  -5   9  -2      342.36      314.13     20.04 o 
  -4   9  -2      190.75      176.89     11.50 o 
  -3   9  -2      494.08      476.82     23.88 o 
  -2   9  -2      316.12      309.40     16.06 o 
  -1   9  -2     1136.02     1297.93     58.41 o 
   0   9  -2     2707.95     3150.52    139.75 o 
   1   9  -2     1100.97     1269.36     58.47 o 
   2   9  -2      210.61      213.36     13.14 o 
   3   9  -2      393.78      380.56     18.24 o 
   4   9  -2      178.71      152.62      8.78 o 
   5   9  -2      388.05      354.43     14.42 o 
   6   9  -2      785.81      710.84     25.85 o 
   7   9  -2      408.87      425.49     19.30 o 
   8   9  -2      140.59      155.11      9.57 o 
   9   9  -2       70.09       74.09      5.88 o 
  10   9  -2      571.08      514.64     25.65 o 
  11   9  -2      734.70      656.67     28.64 o 
  12   9  -2      148.84      147.97     10.20 o 
  13   9  -2      169.42      168.42     10.29 o 
  14   9  -2       21.87       30.07      4.93 o 
  15   9  -2      786.33      791.35     41.34 o 
  16   9  -2      225.86      219.74     13.89 o 
  17   9  -2      129.53      141.09     11.69 o 
  18   9  -2      152.79      140.37     11.85 o 
  19   9  -2       50.16       48.97      8.27 o 
  20   9  -2      166.02      129.85     16.33 o 
  21   9  -2       96.40       81.70     13.20 o 
  22   9  -2       77.89       94.57     13.97 o 
 -22  10  -2      207.14      238.50     22.59 o 
 -21  10  -2      164.32      159.38     16.37 o 
 -20  10  -2       74.47       76.33     16.08 o 
 -19  10  -2      115.97      107.05     18.34 o 
 -18  10  -2      101.82      120.58     14.20 o 
 -17  10  -2       85.13       79.32     12.34 o 
 -16  10  -2       10.83       26.37      7.76 o 
 -15  10  -2       96.60      103.81     13.20 o 
 -14  10  -2       86.28       92.50     11.93 o 
 -13  10  -2      746.79      886.93     42.79 o 
 -12  10  -2      294.03      335.96     22.62 o 
 -11  10  -2      326.13      362.53     20.08 o 
 -10  10  -2      497.18      439.09     25.12 o 
  -9  10  -2      255.99      259.81     18.59 o 
  -8  10  -2      160.13      173.21     12.32 o 
  -7  10  -2      615.45      645.45     36.47 o 
  -6  10  -2      226.85      227.59     13.65 o 
  -5  10  -2      215.90      197.01     12.23 o 
  -4  10  -2      263.12      274.26     17.51 o 
  -3  10  -2      537.58      590.39     72.76 o 
  -2  10  -2      492.37      601.29     53.16 o 
  -1  10  -2      336.64      361.37     21.45 o 
   0  10  -2      327.07      468.63     22.54 o 
   1  10  -2      354.78      388.35     18.44 o 
   2  10  -2      359.32      423.34     22.37 o 
   3  10  -2      830.93      841.46     32.66 o 
   4  10  -2      249.02      286.43     13.62 o 
   5  10  -2      163.82      167.99      9.46 o 
   6  10  -2      184.02      187.22      9.67 o 
   7  10  -2      658.34      659.47     26.01 o 
   8  10  -2      150.02      141.92      8.36 o 
   9  10  -2      321.21      345.91     15.12 o 
  10  10  -2      424.69      370.50     18.85 o 
  11  10  -2      270.51      264.72     14.80 o 
  12  10  -2      363.46      393.06     17.95 o 
  13  10  -2      606.04      648.94     32.00 o 
  14  10  -2       71.26       80.39      8.22 o 
  15  10  -2      118.97      113.80      9.84 o 
  16  10  -2       13.00       20.34      5.40 o 
  17  10  -2      130.55      120.33     10.33 o 
  18  10  -2       73.77       74.00      8.74 o 
  19  10  -2      126.08      110.77     11.97 o 
  20  10  -2       81.92       80.89     13.80 o 
  21  10  -2      129.43      125.00     16.21 o 
  22  10  -2      176.47      186.29     21.25 o 
 -21  11  -2       52.72       55.85     10.88 o 
 -20  11  -2       27.49       26.39     10.97 o 
 -19  11  -2      256.94      249.56     30.11 o 
 -18  11  -2      198.60      202.78     24.11 o 
 -17  11  -2      126.56      143.57     16.36 o 
 -16  11  -2       97.38      108.75     13.67 o 
 -15  11  -2       50.60       54.14     10.23 o 
 -14  11  -2      232.13      272.22     23.75 o 
 -13  11  -2      339.72      365.67     26.71 o 
 -12  11  -2      365.07      350.94     26.01 o 
 -11  11  -2       82.16       83.50     12.51 o 
 -10  11  -2      163.88      163.77     18.50 o 
  -8  11  -2      186.56      189.03     17.87 o 
  -7  11  -2      512.43      508.15     38.35 o 
  -6  11  -2      530.66      502.25     34.82 o 
  -5  11  -2      112.17       88.57     11.88 o 
  -4  11  -2      163.87      185.47     22.20 o 
  -3  11  -2     1120.34     1097.02     74.13 o 
  -2  11  -2      818.86      849.81     71.82 o 
  -1  11  -2      302.41      317.39     34.02 o 
   0  11  -2      307.51      324.69     24.92 o 
   1  11  -2      198.66      258.05     16.33 o 
   2  11  -2      568.64      573.53     30.95 o 
   3  11  -2     1133.44     1082.67     51.77 o 
   4  11  -2      151.76      165.25     11.10 o 
   5  11  -2      118.98      113.10      8.59 o 
   6  11  -2      490.63      432.78     23.84 o 
   7  11  -2      576.91      531.83     26.81 o 
   8  11  -2      168.67      168.04     10.83 o 
   9  11  -2      347.23      326.08     16.77 o 
  10  11  -2      205.84      199.93     10.13 o 
  11  11  -2       84.51       83.30      6.71 o 
  12  11  -2      508.54      517.62     21.07 o 
  13  11  -2      334.30      321.98     18.61 o 
  14  11  -2      291.51      340.88     17.66 o 
  15  11  -2       65.20       62.44      7.43 o 
  16  11  -2      131.59      120.72     10.61 o 
  17  11  -2      147.46      160.81     12.33 o 
  18  11  -2      169.34      157.68     15.15 o 
  19  11  -2      287.69      265.50     19.75 o 
  20  11  -2       21.57       18.08      6.79 o 
  21  11  -2       69.24       65.55     12.35 o 
 -20  12  -2      113.76      133.51     20.56 o 
 -19  12  -2       32.24       57.30     13.47 o 
 -18  12  -2      191.10      193.96     23.65 o 
 -17  12  -2      105.49      115.68     14.79 o 
 -16  12  -2      121.31      157.15     27.87 o 
 -15  12  -2       57.53       58.94     11.43 o 
 -14  12  -2       73.42       81.60     17.28 o 
 -13  12  -2      183.92      179.26     26.41 o 
 -12  12  -2      211.60      239.79     32.43 o 
 -11  12  -2      210.00      182.11     26.90 o 
 -10  12  -2      325.11      352.91     42.38 o 
  -9  12  -2       13.60        2.93      7.08 o 
  -8  12  -2      338.67      368.41     28.70 o 
  -7  12  -2      250.39      231.20     23.83 o 
  -6  12  -2      302.83      271.08     22.58 o 
  -5  12  -2      147.80      144.69     15.15 o 
  -4  12  -2       83.38       98.88     12.64 o 
  -3  12  -2      352.83      365.77     33.65 o 
  -2  12  -2      838.82      927.99     63.45 o 
  -1  12  -2      474.78      523.85     37.43 o 
   0  12  -2      130.78      130.30     15.27 o 
   1  12  -2      449.08      495.64     30.73 o 
   2  12  -2      849.15      918.56     44.08 o 
   3  12  -2      499.14      520.99     24.07 o 
   4  12  -2       98.23      100.12      8.44 o 
   5  12  -2      101.51       94.68      8.83 o 
   6  12  -2      233.07      216.31     14.08 o 
   7  12  -2      326.88      334.36     17.36 o 
   8  12  -2      338.46      353.73     19.85 o 
   9  12  -2       13.05       10.15      4.91 o 
  10  12  -2      425.32      432.18     19.93 o 
  11  12  -2      157.08      140.65     13.83 o 
  12  12  -2      234.91      254.40     15.02 o 
  13  12  -2      126.99      134.11     11.39 o 
  14  12  -2       65.47       76.52      8.33 o 
  15  12  -2       38.84       29.51      6.34 o 
  16  12  -2      110.89      117.89     10.86 o 
  17  12  -2      111.40      127.90     15.37 o 
  18  12  -2      184.06      180.17     22.29 o 
  19  12  -2       35.78       26.72      9.74 o 
  20  12  -2       90.55       91.62     11.53 o 
 -19  13  -2       30.52       37.53     12.77 o 
 -18  13  -2       48.03       54.05     13.65 o 
 -17  13  -2      135.10      124.45     19.93 o 
 -16  13  -2       48.12       55.40     10.93 o 
 -15  13  -2      111.17      114.94     14.47 o 
 -14  13  -2       14.56       21.91      7.95 o 
 -13  13  -2       27.01       35.83     14.87 o 
 -12  13  -2      171.18      133.49     23.81 o 
 -11  13  -2      150.72      121.23     25.23 o 
 -10  13  -2      632.39      636.93     61.86 o 
  -9  13  -2       67.31       57.19     15.30 o 
  -8  13  -2       63.23       58.80     14.69 o 
  -7  13  -2      229.42      239.16     22.27 o 
  -6  13  -2      215.03      194.04     20.79 o 
  -5  13  -2      126.27      104.54     14.71 o 
  -4  13  -2      257.01      223.24     25.48 o 
  -3  13  -2      339.47      310.70     26.46 o 
  -2  13  -2      178.08      177.12     18.10 o 
  -1  13  -2      255.18      310.07     24.38 o 
   0  13  -2      997.28     1101.22     61.89 o 
   1  13  -2      216.68      265.30     19.52 o 
   2  13  -2      146.33      170.16     14.41 o 
   3  13  -2      324.15      332.93     21.66 o 
   4  13  -2      176.60      161.55     12.36 o 
   5  13  -2      193.86      178.72     12.32 o 
   6  13  -2      301.94      283.38     15.00 o 
   7  13  -2      242.98      270.62     15.66 o 
   8  13  -2       43.27       51.63      7.81 o 
   9  13  -2       64.80       89.20     13.18 o 
  10  13  -2      527.70      512.78     33.51 o 
  11  13  -2      235.24      223.19     18.55 o 
  12  13  -2      131.15      127.84     13.22 o 
  13  13  -2       35.81       29.72      6.20 o 
  14  13  -2       18.15       13.98      5.52 o 
  15  13  -2      111.89      112.96     10.55 o 
  16  13  -2       64.49       63.25      9.26 o 
  17  13  -2      123.66      125.93     12.84 o 
  18  13  -2       39.66       30.23     12.05 o 
  19  13  -2       45.68       48.94      8.96 o 
 -18  14  -2        9.45       39.68     12.53 o 
 -17  14  -2       72.87       54.59     14.89 o 
 -16  14  -2       55.17       92.99     16.33 o 
 -15  14  -2        9.59       17.78      8.13 o 
 -14  14  -2       31.18       36.57      8.79 o 
 -13  14  -2      133.06      111.39     21.92 o 
 -12  14  -2      142.29      135.76     25.90 o 
 -11  14  -2      150.27      154.44     24.99 o 
 -10  14  -2      386.48      339.69     41.01 o 
  -9  14  -2      236.48      231.54     33.26 o 
  -8  14  -2       77.56       40.05     15.01 o 
  -7  14  -2      336.44      327.94     40.86 o 
  -6  14  -2      242.90      267.01     31.61 o 
  -5  14  -2      249.14      251.52     31.22 o 
  -4  14  -2       41.99       34.27     13.33 o 
  -3  14  -2       67.45       42.39     10.07 o 
  -2  14  -2      113.79      123.97     14.68 o 
  -1  14  -2      321.93      343.87     22.54 o 
   0  14  -2       13.21       17.95      8.80 o 
   1  14  -2      314.43      322.08     22.43 o 
   2  14  -2       94.21      119.95     11.92 o 
   3  14  -2       91.44       75.46      9.15 o 
   4  14  -2       58.30       63.71     20.73 o 
   5  14  -2      217.85      217.05     20.92 o 
   6  14  -2      211.59      225.51     17.01 o 
   7  14  -2      373.51      359.87     23.07 o 
   8  14  -2       83.74       75.31     11.29 o 
   9  14  -2      258.25      273.74     18.66 o 
  10  14  -2      381.54      338.65     22.99 o 
  11  14  -2      122.52      124.97     13.08 o 
  12  14  -2      181.09      195.79     16.26 o 
  13  14  -2      104.86       99.22      9.89 o 
  14  14  -2       21.97       19.49      6.09 o 
  15  14  -2        6.68        6.05      8.30 o 
  16  14  -2       51.13       44.53      8.49 o 
  17  14  -2      105.31       96.39     11.26 o 
  18  14  -2       12.85       16.40      6.85 o 
 -17  15  -2       22.45       27.93     11.82 o 
 -16  15  -2       30.88       35.67     11.71 o 
 -15  15  -2       92.86       91.47     17.01 o 
 -14  15  -2       30.83       34.85     11.82 o 
 -13  15  -2       63.76       86.44     20.24 o 
 -12  15  -2       62.67       79.32     19.67 o 
 -11  15  -2       60.47       71.53     18.68 o 
 -10  15  -2      200.83      153.91     29.09 o 
  -9  15  -2      175.59      163.96     25.63 o 
  -8  15  -2       19.76       15.02     12.19 o 
  -7  15  -2      165.23      151.92     27.11 o 
  -6  15  -2      287.21      298.26     32.20 o 
  -5  15  -2        4.36       -1.96      9.48 o 
  -4  15  -2       32.07       32.83     13.16 o 
  -3  15  -2      252.82      256.14     29.31 o 
  -2  15  -2      114.27      116.44     14.62 o 
  -1  15  -2       68.23       65.60     11.42 o 
   0  15  -2       53.98       46.20      9.92 o 
   1  15  -2       71.81       70.99     11.40 o 
   2  15  -2       82.90       80.96     12.92 o 
   3  15  -2      213.53      216.68     20.47 o 
   4  15  -2       27.99       21.95      8.45 o 
   5  15  -2        6.55        6.74      6.72 o 
   6  15  -2      207.18      187.06     20.51 o 
   7  15  -2      196.74      211.52     20.12 o 
   8  15  -2       23.48       33.23     10.29 o 
   9  15  -2      126.17      120.86     13.24 o 
  10  15  -2      262.67      250.51     17.39 o 
  11  15  -2       66.95       70.13      9.93 o 
  12  15  -2       76.90       85.96     11.04 o 
  13  15  -2       63.32       67.15      8.24 o 
  14  15  -2       45.63       59.39      8.73 o 
  15  15  -2       82.75       78.19     17.67 o 
  16  15  -2       34.41       26.66      7.45 o 
  17  15  -2       20.18       23.05      7.25 o 
 -16  16  -2       36.79       40.13     13.18 o 
 -15  16  -2        6.36        9.33      9.68 o 
 -14  16  -2        7.24        7.31      9.33 o 
 -13  16  -2       67.74       75.94     16.28 o 
 -12  16  -2      224.92      251.69     35.09 o 
 -11  16  -2       33.65       47.25     16.19 o 
 -10  16  -2       69.25       81.19     19.61 o 
  -9  16  -2       87.99      114.01     22.48 o 
  -8  16  -2       82.74       68.58     18.98 o 
  -7  16  -2      100.23       89.70     21.59 o 
  -6  16  -2       73.82       71.39     17.78 o 
  -5  16  -2      167.31      156.18     25.16 o 
  -4  16  -2       91.57       91.72     14.10 o 
  -3  16  -2       94.42       95.67     13.98 o 
  -2  16  -2      231.60      246.33     23.33 o 
  -1  16  -2      103.09      103.54     15.23 o 
   0  16  -2       39.46       42.68     10.62 o 
   1  16  -2      136.35      139.81     16.31 o 
   2  16  -2      232.38      267.49     23.26 o 
   3  16  -2      110.59      112.18     14.56 o 
   4  16  -2      127.84      133.59     21.80 o 
   5  16  -2      147.90      140.14     17.35 o 
   6  16  -2       51.52       63.54     12.42 o 
   7  16  -2      143.96      143.76     17.43 o 
   8  16  -2       77.53       76.53     13.84 o 
   9  16  -2       82.35       93.39     14.81 o 
  10  16  -2       94.78      103.87     14.72 o 
  11  16  -2       25.94       38.07      8.11 o 
  12  16  -2      169.07      177.06     17.54 o 
  13  16  -2       65.61       87.46     10.57 o 
  14  16  -2        5.78        9.98      6.15 o 
  15  16  -2        4.49       -1.38      5.82 o 
  16  16  -2       49.54       63.28      9.42 o 
 -14  17  -2       19.02       20.08     10.57 o 
 -13  17  -2       36.25       25.50     11.17 o 
 -10  17  -2      219.05      222.85     34.54 o 
  -9  17  -2       10.00       20.24     13.56 o 
  -8  17  -2       15.87       19.55     14.67 o 
  -7  17  -2      118.34      113.22     22.54 o 
  -6  17  -2       20.09       12.73     13.52 o 
  -5  17  -2       16.06       19.09      9.26 o 
  -4  17  -2      141.07      156.13     18.10 o 
  -3  17  -2       57.49       46.17     11.13 o 
  -2  17  -2       64.74       76.00     13.12 o 
  -1  17  -2       69.22       89.63     15.22 o 
   0  17  -2      255.77      253.07     23.31 o 
   1  17  -2       88.68      102.84     14.82 o 
   2  17  -2       69.11       84.79     13.67 o 
   3  17  -2       53.17       50.47     11.12 o 
   4  17  -2      105.36      104.84     15.84 o 
   5  17  -2       22.67       32.66      9.89 o 
   6  17  -2       20.13       11.36      8.36 o 
   7  17  -2       84.06       90.67     15.21 o 
   8  17  -2       10.80       11.34      9.47 o 
   9  17  -2        9.99       20.97      9.31 o 
  10  17  -2      209.17      191.42     22.85 o 
  11  17  -2      121.79      113.43     22.83 o 
  12  17  -2       67.50       56.59     10.75 o 
  13  17  -2       47.15       41.18      9.88 o 
  14  17  -2       27.79       22.61      7.22 o 
 -12  18  -2       32.63       17.18     10.76 o 
  -8  18  -2       68.10      100.70     21.08 o 
  -7  18  -2       97.65      128.60     20.21 o 
  -6  18  -2       27.97       32.99     10.76 o 
  -5  18  -2      115.06      127.01     19.02 o 
  -4  18  -2       26.39       20.28      9.70 o 
  -3  18  -2       23.13       14.72      9.88 o 
  -2  18  -2      135.94      152.51     39.88 o 
  -1  18  -2      200.18      206.57     23.24 o 
   0  18  -2       38.27       46.85     11.25 o 
   1  18  -2      242.35      264.53     23.69 o 
   2  18  -2      111.03      108.12     16.83 o 
   3  18  -2       28.41       42.65     11.05 o 
   4  18  -2       22.55       17.37      9.74 o 
   5  18  -2      149.41      132.49     17.53 o 
   6  18  -2       34.42       45.73     11.43 o 
   7  18  -2       95.62       93.82     21.20 o 
   8  18  -2       66.96       92.77     20.91 o 
   9  18  -2       94.49      132.52     23.34 o 
  10  18  -2      113.65      118.80     22.82 o 
  11  18  -2       58.50       39.95     10.61 o 
  12  18  -2       39.29       26.02      9.17 o 
  -9  19  -2       33.61       49.17     18.86 o 
  -8  19  -2        4.41        5.90     12.79 o 
  -7  19  -2        7.57        7.13     13.04 o 
  -6  19  -2       55.69      102.78     21.17 o 
  -5  19  -2       23.50       26.71     14.24 o 
  -4  19  -2       42.78       54.20     12.98 o 
  -3  19  -2       27.39       31.40     10.91 o 
  -2  19  -2       45.00       57.68     12.79 o 
  -1  19  -2       58.34       66.73     13.28 o 
   0  19  -2       40.57       30.65     20.42 o 
   1  19  -2       61.16       68.45     13.97 o 
   2  19  -2       55.58       65.01     13.47 o 
   3  19  -2       26.51       28.04     18.87 o 
   4  19  -2       35.27       42.55     16.54 o 
   5  19  -2       18.47       23.07     15.12 o 
   6  19  -2       39.32       25.90     14.69 o 
   7  19  -2       10.95       13.01     13.82 o 
   8  19  -2        5.41        3.28     12.39 o 
   9  19  -2       39.77       35.61     15.99 o 
  -6  20  -2       27.66       23.31     15.26 o 
  -5  20  -2       27.66       15.54     14.85 o 
  -4  20  -2       60.03       54.33     19.05 o 
  -3  20  -2       59.85       99.61     23.29 o 
  -2  20  -2      155.42      192.71     32.19 o 
  -1  20  -2       26.69       44.89     18.23 o 
   0  20  -2       51.28       47.45     17.81 o 
   1  20  -2       33.95       45.30     17.23 o 
   2  20  -2      178.19      238.68     34.98 o 
   3  20  -2       44.14       63.06     19.20 o 
   4  20  -2       75.37      102.41     22.12 o 
   5  20  -2       16.84       24.52     15.25 o 
   6  20  -2       22.53       11.21     12.60 o 
 -26   1  -1       63.44       65.81     10.63 o 
 -25   1  -1       76.51       69.65     11.61 o 
 -24   1  -1      132.96      139.21     24.59 o 
 -23   1  -1      157.73      139.48     16.43 o 
 -22   1  -1      302.87      335.45     22.75 o 
 -21   1  -1       62.91       78.33     13.50 o 
 -20   1  -1      335.44      349.52     29.81 o 
 -19   1  -1      135.56      108.64     12.38 o 
 -18   1  -1      125.47      118.29     10.92 o 
 -17   1  -1      112.22      111.51      9.84 o 
 -16   1  -1      190.88      175.31     10.89 o 
 -15   1  -1      132.04      138.28      9.38 o 
 -14   1  -1      799.13      829.78     38.67 o 
 -13   1  -1     1006.00     1107.75     51.11 o 
 -12   1  -1       39.62       58.88      6.43 o 
 -11   1  -1       86.96       76.65      7.23 o 
 -10   1  -1      715.73      600.57     29.80 o 
  -9   1  -1      703.17      671.43     77.03 o 
  -8   1  -1     4331.48     4518.43    373.47 o 
  -6   1  -1      239.90      153.96     41.62 o 
  -4   1  -1     2891.44     2167.21    181.96 o 
  -3   1  -1      518.81      211.53     20.49 o 
  -2   1  -1     1374.94      927.14     87.30 o 
   2   1  -1     1056.92      657.37     60.36 o 
   3   1  -1      530.06      334.06     31.70 o 
   4   1  -1     2188.12     1647.94     92.10 o 
   5   1  -1      590.98      489.66     23.59 o 
   6   1  -1      314.72      303.91     18.87 o 
   7   1  -1      289.59      282.63     19.18 o 
   8   1  -1     4841.78     4800.52    189.77 o 
   9   1  -1      987.52      967.56     37.87 o 
  10   1  -1      585.41      494.71     22.85 o 
  11   1  -1      100.03       90.53      5.78 o 
  12   1  -1       53.72       63.94      5.15 o 
  13   1  -1      965.03     1101.72     45.74 o 
  14   1  -1      738.79      788.76     34.58 o 
  15   1  -1      109.09      112.67      8.19 o 
  16   1  -1      154.77      139.89      8.79 o 
  17   1  -1      166.33      159.64      9.96 o 
  18   1  -1      128.09      125.78     10.34 o 
  19   1  -1      102.13      100.16     10.59 o 
  20   1  -1      335.91      351.18     22.54 o 
  21   1  -1       42.51       45.50     10.95 o 
  22   1  -1      259.99      264.71     25.95 o 
  23   1  -1      227.00      237.11     31.73 o 
  24   1  -1      190.33      180.15     19.79 o 
  25   1  -1       98.93      118.90     16.75 o 
  26   1  -1       66.00       73.89     25.00 o 
 -25   2  -1      165.92      187.67     16.11 o 
 -24   2  -1      204.40      216.48     35.65 o 
 -23   2  -1       75.35       76.23     11.65 o 
 -22   2  -1      115.09      121.51     14.59 o 
 -21   2  -1      409.95      387.23     27.60 o 
 -20   2  -1      127.69      124.96     14.35 o 
 -19   2  -1      504.48      491.15     36.34 o 
 -18   2  -1       69.08       67.47      7.97 o 
 -17   2  -1      678.94      645.72     31.10 o 
 -16   2  -1      880.91      968.67     40.07 o 
 -15   2  -1     1268.93     1308.80     56.71 o 
 -14   2  -1     5558.01     6515.78    286.25 o 
 -13   2  -1      231.61      243.60     16.55 o 
 -12   2  -1      146.56      133.57     10.10 o 
 -10   2  -1      576.39      514.48     36.46 o 
  -8   2  -1     2246.33     2709.29    153.87 o 
  -7   2  -1      269.41      270.69     20.46 o 
  -6   2  -1      521.40      404.00     36.96 o 
  -5   2  -1     1956.62     1725.63    102.17 o 
  -4   2  -1     3212.26     3270.54    229.37 o 
  -3   2  -1      312.11      228.46     22.04 o 
  -2   2  -1    11513.24    14631.56    935.12 o 
  -1   2  -1    17342.77    22044.44   2009.64 o 
   1   2  -1    18132.86    21055.75   1961.99 o 
   2   2  -1    12687.21    14915.71    935.28 o 
   3   2  -1      362.68      246.24     12.86 o 
   4   2  -1     4071.02     3784.19    160.94 o 
   5   2  -1     1640.38     1494.64     63.06 o 
   6   2  -1      433.65      391.33     24.93 o 
   7   2  -1      314.10      295.23     13.12 o 
   8   2  -1     1848.93     2325.98    100.70 o 
   9   2  -1     1219.04     1257.04     47.00 o 
  10   2  -1      702.91      639.69     25.34 o 
  11   2  -1      163.96      148.43      7.87 o 
  12   2  -1      119.74      121.56      7.36 o 
  13   2  -1      242.26      286.42     14.55 o 
  14   2  -1     5619.24     6505.55    287.52 o 
  15   2  -1     1059.81     1169.23     57.09 o 
  16   2  -1      643.48      734.70     40.02 o 
  17   2  -1      603.20      610.80     28.12 o 
  18   2  -1       49.08       39.11      6.44 o 
  19   2  -1      603.44      581.15     31.42 o 
  20   2  -1      134.48      145.02     13.08 o 
  21   2  -1      374.21      382.23     24.03 o 
  22   2  -1      139.47      172.81     14.57 o 
  23   2  -1       66.36      110.01     15.55 o 
  24   2  -1      172.63      207.75     22.52 o 
  25   2  -1      113.12      113.38     20.37 o 
 -25   3  -1       84.98       77.51     12.44 o 
 -24   3  -1      236.91      256.65     25.32 o 
 -23   3  -1       86.28       79.92     11.66 o 
 -22   3  -1      660.56      667.22     41.80 o 
 -21   3  -1      175.06      207.99     15.73 o 
 -20   3  -1      312.57      321.99     22.92 o 
 -19   3  -1      199.44      209.70     19.34 o 
 -18   3  -1      184.52      179.26     14.24 o 
 -17   3  -1       71.45       50.78      6.88 o 
 -16   3  -1      213.15      232.13     16.34 o 
 -15   3  -1      290.54      317.81     16.63 o 
 -14   3  -1      798.32      870.88     45.96 o 
 -13   3  -1      702.03      795.94     44.19 o 
 -12   3  -1      196.15      181.20     23.65 o 
 -11   3  -1      329.85      324.48     21.03 o 
 -10   3  -1      716.61      646.95     31.31 o 
  -9   3  -1     1104.18     1054.78     58.40 o 
  -8   3  -1     7903.74     8190.20    417.20 o 
  -7   3  -1      197.16      156.06     16.72 o 
  -6   3  -1      166.72      171.38     18.70 o 
  -4   3  -1     1963.12     1510.09    122.59 o 
  -3   3  -1     1436.45     1337.17    111.98 o 
  -2   3  -1     2527.92     2325.44    212.52 o 
  -1   3  -1     4960.71     5604.57    502.63 o 
   0   3  -1     1059.21     1253.73     83.67 o 
   1   3  -1     3957.68     4845.26    301.04 o 
   2   3  -1     2032.84     1770.16    110.33 o 
   3   3  -1     1063.88     1003.23     56.49 o 
   4   3  -1     1580.61     1322.65     60.85 o 
   5   3  -1      329.44      276.39     13.46 o 
   6   3  -1      208.57      204.57     11.61 o 
   7   3  -1      273.32      273.62     16.04 o 
   8   3  -1     8032.99     7997.25    330.58 o 
   9   3  -1     1268.61     1139.09     46.40 o 
  10   3  -1      591.74      511.97     24.51 o 
  11   3  -1      407.90      401.13     17.02 o 
  12   3  -1      128.50      122.15      8.74 o 
  13   3  -1      787.98      875.51     39.93 o 
  14   3  -1      738.56      822.78     35.96 o 
  15   3  -1      262.78      284.97     16.69 o 
  16   3  -1      226.24      218.67     14.05 o 
  17   3  -1       62.43       55.59      9.62 o 
  18   3  -1      249.80      236.47     13.77 o 
  19   3  -1      147.16      140.72     13.32 o 
  20   3  -1      276.44      277.36     19.55 o 
  21   3  -1      143.49      138.49     13.63 o 
  22   3  -1      598.00      567.45     35.38 o 
  23   3  -1       94.68       86.13     11.11 o 
  24   3  -1      311.15      313.06     27.08 o 
  25   3  -1      129.25      128.35     17.32 o 
 -25   4  -1       54.50       78.70     12.74 o 
 -24   4  -1       32.64       38.28      9.10 o 
 -23   4  -1       26.64       41.98     14.90 o 
 -22   4  -1       33.14       39.90      9.08 o 
 -21   4  -1       37.44       39.54      8.55 o 
 -20   4  -1       36.26       25.71      7.77 o 
 -19   4  -1       42.96       51.19     14.11 o 
 -18   4  -1       92.98       81.03      9.50 o 
 -17   4  -1      409.60      416.88     26.21 o 
 -16   4  -1      699.71      827.51     37.19 o 
 -15   4  -1      332.15      407.03     28.45 o 
 -14   4  -1      853.97     1055.61     57.59 o 
 -13   4  -1      185.92      193.65     15.19 o 
 -12   4  -1      168.18      160.46     11.88 o 
 -11   4  -1      241.10      223.62     16.03 o 
 -10   4  -1      212.46      173.62     11.86 o 
  -9   4  -1      104.45       92.16      7.59 o 
  -8   4  -1      886.88     1002.36     70.20 o 
  -7   4  -1      196.02      179.45     12.20 o 
  -6   4  -1      879.22      795.58     52.77 o 
  -5   4  -1      257.22      151.57     24.45 o 
  -4   4  -1       52.49       69.40      7.47 o 
  -3   4  -1      813.42      817.74     46.75 o 
  -2   4  -1     4791.68     5939.85    529.90 o 
  -1   4  -1     9061.38    11158.19   1056.19 o 
   0   4  -1    14388.53    18176.41   1141.03 o 
   1   4  -1     9573.92    11994.63    614.75 o 
   2   4  -1     5127.13     6219.61    382.65 o 
   3   4  -1      696.76      718.98     33.21 o 
   4   4  -1       72.88       94.48      5.56 o 
   5   4  -1      231.68      205.60     39.17 o 
   6   4  -1     1068.97      990.59     44.17 o 
   7   4  -1      162.29      145.37      7.78 o 
   8   4  -1      898.46      918.78     39.55 o 
   9   4  -1       96.03       87.21      5.75 o 
  10   4  -1      209.16      173.01      9.21 o 
  11   4  -1      168.41      154.70      9.18 o 
  12   4  -1      195.57      179.73     10.43 o 
  13   4  -1      262.25      286.42     14.81 o 
  14   4  -1      914.51     1073.85     44.90 o 
  15   4  -1      371.98      396.06     18.82 o 
  16   4  -1      668.40      747.10     37.48 o 
  17   4  -1      476.62      490.60     27.74 o 
  18   4  -1      125.34      109.27     13.03 o 
  19   4  -1       46.31       44.40      9.21 o 
  20   4  -1       55.51       58.28      8.40 o 
  21   4  -1       46.08       46.52      8.23 o 
  22   4  -1       42.32       37.38      8.42 o 
  23   4  -1       18.61       17.48      7.28 o 
  24   4  -1       35.94       33.44      8.66 o 
  25   4  -1       57.97       61.19     13.30 o 
 -25   5  -1       83.22       94.16     12.91 o 
 -24   5  -1       19.35       19.37      7.89 o 
 -23   5  -1       74.98       99.30     12.56 o 
 -22   5  -1      111.94      126.17     12.91 o 
 -21   5  -1       66.10       82.63     10.96 o 
 -20   5  -1       53.99       54.21     14.93 o 
 -19   5  -1      136.96      143.29     13.50 o 
 -18   5  -1      100.37      107.32     12.40 o 
 -17   5  -1      232.34      205.95     15.06 o 
 -16   5  -1      102.28      101.76      9.10 o 
 -15   5  -1      295.45      335.49     18.90 o 
 -14   5  -1      781.05     1016.79     54.03 o 
 -13   5  -1      230.91      247.07     18.57 o 
 -12   5  -1      270.13      227.24     14.36 o 
 -11   5  -1      265.52      253.93     24.78 o 
 -10   5  -1      113.12      119.65      8.97 o 
  -9   5  -1      545.36      519.48     41.20 o 
  -8   5  -1      512.55      519.51     31.04 o 
  -7   5  -1      273.02      247.91     17.14 o 
  -6   5  -1      202.22      214.70     16.02 o 
  -4   5  -1      139.64      159.04     14.95 o 
  -3   5  -1      750.96      819.54     42.90 o 
  -2   5  -1     2079.87     2283.66    119.72 o 
  -1   5  -1      498.33      528.61     25.08 o 
   0   5  -1     1121.50      988.46     50.36 o 
   1   5  -1      348.90      416.78     24.74 o 
   2   5  -1     2316.30     2426.97    104.67 o 
   3   5  -1      779.90      853.25     37.96 o 
   4   5  -1      159.08      156.41      8.43 o 
   5   5  -1      413.67      418.27     23.26 o 
   6   5  -1      271.27      258.49     32.98 o 
   7   5  -1      188.42      168.83      9.86 o 
   8   5  -1      617.06      610.95     24.95 o 
   9   5  -1      804.60      793.67     30.44 o 
  10   5  -1      102.75       96.65      6.54 o 
  11   5  -1      176.73      181.20      9.86 o 
  12   5  -1      238.65      191.91     10.99 o 
  13   5  -1      171.05      179.58     10.47 o 
  14   5  -1      854.91      979.65     42.19 o 
  15   5  -1      234.89      255.18     14.32 o 
  16   5  -1       73.35       67.15      7.59 o 
  17   5  -1      230.08      216.59     15.89 o 
  18   5  -1      149.76      165.67     16.05 o 
  19   5  -1      125.54      107.11     13.70 o 
  20   5  -1       69.06       82.09      9.92 o 
  21   5  -1       49.31       60.24      9.38 o 
  22   5  -1       81.96       88.64     14.03 o 
  23   5  -1      104.14       96.73     11.57 o 
  24   5  -1       25.70       24.23      7.68 o 
  25   5  -1       97.98       91.84     12.33 o 
 -25   6  -1      133.29      152.62     16.12 o 
 -24   6  -1      110.50      137.11     13.69 o 
 -23   6  -1       59.05       45.91      9.26 o 
 -22   6  -1       38.50       54.88      9.85 o 
 -21   6  -1      121.91      129.59     14.83 o 
 -20   6  -1       71.09       93.23     10.62 o 
 -19   6  -1      277.80      270.10     21.35 o 
 -18   6  -1      252.15      267.84     19.20 o 
 -17   6  -1      204.90      235.15     16.62 o 
 -16   6  -1      490.06      537.70     35.19 o 
 -15   6  -1      487.89      500.27     29.21 o 
 -14   6  -1     2548.50     2980.68    157.40 o 
 -13   6  -1      228.73      232.79     14.95 o 
 -12   6  -1      153.41      162.56     12.50 o 
 -11   6  -1      293.63      282.28     16.72 o 
 -10   6  -1      168.03      180.17     12.71 o 
  -9   6  -1      762.57      773.32     37.73 o 
  -8   6  -1      284.90      381.53     22.10 o 
  -7   6  -1      152.96      132.27     10.13 o 
  -6   6  -1      172.09      160.49     11.14 o 
  -5   6  -1     1070.94      933.45     40.26 o 
  -3   6  -1      318.37      332.35     17.18 o 
  -2   6  -1     5227.45     6172.43    297.93 o 
  -1   6  -1     4051.09     5269.22    280.89 o 
   0   6  -1     2343.56     2869.03    146.30 o 
   1   6  -1     4720.10     5815.73    287.61 o 
   2   6  -1     4767.44     5695.81    296.32 o 
   3   6  -1      284.73      285.68     15.00 o 
   4   6  -1      496.08      438.98     20.85 o 
   5   6  -1      971.12      845.99     40.26 o 
   6   6  -1      219.08      221.88      9.47 o 
   7   6  -1      183.83      177.53      8.51 o 
   8   6  -1      293.27      399.14     17.64 o 
   9   6  -1      569.35      633.47     29.14 o 
  10   6  -1      211.12      206.57     10.62 o 
  11   6  -1      251.89      221.41     12.17 o 
  12   6  -1      157.45      174.50      9.67 o 
  13   6  -1      190.55      188.64     11.46 o 
  14   6  -1     2598.40     2995.55    122.83 o 
  15   6  -1      424.98      476.01     22.84 o 
  16   6  -1      364.21      419.39     23.36 o 
  17   6  -1      237.18      272.33     15.83 o 
  18   6  -1      214.01      217.23     20.44 o 
  19   6  -1      293.40      278.72     22.74 o 
  20   6  -1       48.77       49.29     10.10 o 
  21   6  -1      134.66      160.96     14.20 o 
  22   6  -1       55.07       61.25      9.41 o 
  23   6  -1       37.60       42.20      8.52 o 
  24   6  -1       73.65       73.29     11.07 o 
 -24   7  -1      193.15      198.97     17.79 o 
 -23   7  -1       37.15       39.54      8.63 o 
 -22   7  -1      464.12      457.30     30.23 o 
 -21   7  -1      223.82      251.44     18.92 o 
 -20   7  -1      237.14      261.14     24.65 o 
 -19   7  -1       96.19      114.99     11.71 o 
 -18   7  -1      200.38      193.57     18.09 o 
 -17   7  -1      280.32      291.08     18.25 o 
 -16   7  -1      176.79      193.49     18.56 o 
 -15   7  -1      512.09      532.89     37.84 o 
 -14   7  -1      328.47      370.92     22.34 o 
 -13   7  -1      332.86      340.46     23.44 o 
 -12   7  -1      310.35      322.63     17.24 o 
 -11   7  -1      551.20      559.60     32.04 o 
 -10   7  -1      623.83      584.74     31.42 o 
  -9   7  -1      937.22      930.81     53.41 o 
  -8   7  -1     2517.43     2518.64    124.75 o 
  -7   7  -1       52.87       45.76      5.52 o 
  -6   7  -1      172.38      173.39      8.58 o 
  -5   7  -1      481.89      438.71     19.09 o 
  -4   7  -1      559.71      518.14     31.91 o 
  -3   7  -1      608.12      342.15     32.87 o 
  -2   7  -1      871.17      778.79     38.35 o 
  -1   7  -1     2742.13     3236.97    159.84 o 
   0   7  -1      458.40      540.17     29.09 o 
   1   7  -1     2513.79     3109.67    159.79 o 
   2   7  -1      782.97      685.45     38.63 o 
   3   7  -1      389.14      295.43     13.77 o 
   4   7  -1      739.81      652.61     23.28 o 
   5   7  -1      421.75      353.81     15.76 o 
   6   7  -1      125.67      125.01      7.69 o 
   7   7  -1       66.13       72.51      8.21 o 
   8   7  -1     2410.66     2390.47     98.07 o 
   9   7  -1     1097.52     1034.21     42.21 o 
  10   7  -1      572.17      543.39     24.46 o 
  11   7  -1      547.02      579.87     25.43 o 
  12   7  -1      219.08      216.04     12.42 o 
  13   7  -1      392.45      438.39     18.81 o 
  14   7  -1      297.37      347.85     17.32 o 
  15   7  -1      505.48      541.39     27.44 o 
  16   7  -1      217.15      213.99     13.59 o 
  17   7  -1      244.20      254.91     16.24 o 
  18   7  -1      237.19      235.57     16.96 o 
  19   7  -1       71.66       60.51     11.20 o 
  20   7  -1      248.22      266.85     23.35 o 
  21   7  -1      229.93      185.17     20.46 o 
  22   7  -1      407.25      405.31     26.12 o 
  23   7  -1       24.90       16.74      8.69 o 
  24   7  -1      197.04      174.60     16.52 o 
 -24   8  -1       80.64       76.55     11.17 o 
 -23   8  -1       25.04       29.74      8.57 o 
 -22   8  -1       15.77       21.53      7.78 o 
 -21   8  -1       85.26       82.68     11.55 o 
 -20   8  -1       44.76       40.90      8.68 o 
 -19   8  -1       60.85       54.42      9.74 o 
 -18   8  -1       78.29       73.95     10.57 o 
 -17   8  -1      367.95      351.71     39.86 o 
 -16   8  -1      252.88      264.02     21.09 o 
 -15   8  -1      354.38      406.05     31.54 o 
 -14   8  -1      381.05      400.53     32.40 o 
 -13   8  -1      102.22      107.36     11.08 o 
 -12   8  -1      294.12      317.23     20.40 o 
 -11   8  -1      312.85      290.23     17.39 o 
 -10   8  -1      448.96      413.86     24.60 o 
  -9   8  -1       54.39       67.89      7.25 o 
  -8   8  -1      344.20      366.47     20.31 o 
  -7   8  -1      191.98      179.03     10.10 o 
  -6   8  -1      265.65      257.61     15.79 o 
  -5   8  -1       72.53       71.33      5.58 o 
  -4   8  -1      196.35      227.03     12.90 o 
  -3   8  -1      501.69      441.93     23.25 o 
  -2   8  -1     1706.60     1957.46     84.47 o 
  -1   8  -1     3410.27     4267.25    188.37 o 
   0   8  -1     1412.16     1925.11     85.98 o 
   1   8  -1     3476.02     4231.58    188.38 o 
   2   8  -1     1553.21     1780.30     84.44 o 
   3   8  -1      598.93      525.38     21.26 o 
   4   8  -1      274.70      299.01     12.17 o 
   5   8  -1       90.28       91.04      5.22 o 
   6   8  -1      373.52      328.60     19.27 o 
   7   8  -1      179.19      179.52      9.42 o 
   8   8  -1      319.08      324.99     15.78 o 
   9   8  -1       64.24       89.63      6.85 o 
  10   8  -1      465.07      424.40     19.58 o 
  11   8  -1      269.04      240.71     13.22 o 
  12   8  -1      319.63      340.36     15.97 o 
  13   8  -1      145.72      168.41      9.60 o 
  14   8  -1      494.04      512.73     24.54 o 
  15   8  -1      432.93      447.68     22.74 o 
  16   8  -1      224.07      242.52     15.43 o 
  17   8  -1      445.57      424.16     25.76 o 
  18   8  -1      110.19      101.62     10.69 o 
  19   8  -1       89.00      105.02     10.87 o 
  20   8  -1       67.05       53.86     10.41 o 
  21   8  -1       93.15       90.80     13.04 o 
  22   8  -1       20.75       17.99     10.61 o 
  23   8  -1       34.49       40.07     10.18 o 
  24   8  -1       72.35       60.40     12.38 o 
 -23   9  -1       44.37       54.96     11.70 o 
 -22   9  -1       63.50       64.55     10.38 o 
 -21   9  -1      110.73      144.86     13.79 o 
 -20   9  -1       16.74       14.14      7.27 o 
 -19   9  -1      100.12       91.85     11.43 o 
 -18   9  -1      142.63      149.10     15.16 o 
 -17   9  -1      419.04      407.31     40.16 o 
 -16   9  -1       64.04       72.50     10.50 o 
 -15   9  -1       77.21       71.64     11.03 o 
 -14   9  -1      402.44      501.29     37.24 o 
 -13   9  -1       84.63       96.57     11.64 o 
 -12   9  -1      361.55      336.50     20.41 o 
 -10   9  -1       41.12       50.24      6.37 o 
  -9   9  -1      164.05      151.92     12.96 o 
  -8   9  -1       54.74       41.18      5.80 o 
  -7   9  -1      140.79      129.84      7.78 o 
  -6   9  -1      104.76       95.93      6.20 o 
  -5   9  -1      185.65      186.17     10.81 o 
  -4   9  -1      325.27      344.54     15.72 o 
  -3   9  -1      728.25      828.81     39.77 o 
  -2   9  -1     1181.69     1290.25     60.30 o 
  -1   9  -1     1122.03     1332.95     54.68 o 
   0   9  -1      552.39      453.21     21.88 o 
   1   9  -1      876.54     1089.50     49.02 o 
   2   9  -1     1265.26     1338.77     54.38 o 
   3   9  -1      814.02      904.10     40.08 o 
   4   9  -1      272.34      281.56     14.18 o 
   5   9  -1      205.69      207.66     10.30 o 
   6   9  -1       79.73       81.54      5.44 o 
   7   9  -1      120.80      100.88      6.58 o 
   8   9  -1       83.46       67.67      4.96 o 
   9   9  -1      230.85      232.68     11.17 o 
  10   9  -1       33.69       43.57      4.91 o 
  11   9  -1      250.79      209.89     11.99 o 
  12   9  -1      326.10      320.16     17.57 o 
  13   9  -1      108.58      120.81      9.35 o 
  14   9  -1      483.49      519.68     26.33 o 
  15   9  -1      104.75      112.59      9.22 o 
  16   9  -1       42.51       40.25      6.49 o 
  17   9  -1      363.06      378.62     24.61 o 
  18   9  -1      171.76      158.02     14.10 o 
  19   9  -1       98.16       77.52     10.23 o 
  20   9  -1       23.07       21.16      7.01 o 
  21   9  -1       79.05       71.01     12.90 o 
  22   9  -1       47.90       28.43      9.89 o 
  23   9  -1       35.85       21.43      9.16 o 
 -22  10  -1       51.15       52.35     10.27 o 
 -21  10  -1       39.73       30.94     10.48 o 
 -20  10  -1       90.28       88.99     11.37 o 
 -19  10  -1       30.23       26.71      7.89 o 
 -18  10  -1      137.19      129.61     13.65 o 
 -17  10  -1      230.74      248.43     26.71 o 
 -16  10  -1      232.90      253.27     27.71 o 
 -15  10  -1       70.88       66.44     10.07 o 
 -14  10  -1      510.49      517.42     37.71 o 
 -13  10  -1      253.34      264.82     28.36 o 
 -12  10  -1      310.60      368.08     26.35 o 
 -11  10  -1      179.91      189.77     16.22 o 
 -10  10  -1      190.31      186.32     14.02 o 
  -9  10  -1      123.03      115.28     10.14 o 
  -8  10  -1      100.99       97.82      9.55 o 
  -7  10  -1      133.00      130.29     13.07 o 
  -6  10  -1      118.09      109.80      8.34 o 
  -5  10  -1      134.29      157.04      8.22 o 
  -4  10  -1      595.47      541.58     23.07 o 
  -3  10  -1      387.47      424.02     20.03 o 
  -2  10  -1      924.36      969.70     43.63 o 
  -1  10  -1      563.25      685.30     35.71 o 
   0  10  -1      437.25      522.25     22.86 o 
   1  10  -1      752.83      866.80     32.55 o 
   2  10  -1      806.34      901.25     43.61 o 
   3  10  -1      381.07      380.71     19.97 o 
   4  10  -1      442.53      409.64     22.88 o 
   5  10  -1       93.75       96.04      8.02 o 
   6  10  -1      167.79      165.66      8.44 o 
   7  10  -1      173.08      183.99      9.36 o 
   8  10  -1      144.74      126.23      7.30 o 
   9  10  -1      118.45      116.15      7.24 o 
  10  10  -1      178.96      197.60     10.08 o 
  11  10  -1      166.58      167.81     11.41 o 
  12  10  -1      306.39      355.39     19.28 o 
  13  10  -1      225.00      236.60     14.67 o 
  14  10  -1      489.66      526.52     26.71 o 
  15  10  -1       47.11       52.78      6.99 o 
  16  10  -1      218.98      260.45     17.94 o 
  17  10  -1      203.08      218.59     17.22 o 
  18  10  -1      130.45      116.19     13.19 o 
  19  10  -1       30.12       25.91      7.17 o 
  20  10  -1       77.08       68.56     10.11 o 
  21  10  -1       57.03       54.43      9.23 o 
  22  10  -1       80.11       80.30     12.83 o 
 -22  11  -1      117.68      117.38     13.52 o 
 -21  11  -1      139.58      143.68     18.62 o 
 -20  11  -1      244.41      219.46     20.73 o 
 -19  11  -1       12.99       29.45      8.05 o 
 -18  11  -1       34.80       46.48      9.19 o 
 -17  11  -1      251.55      257.99     30.10 o 
 -16  11  -1       82.59       81.33     14.73 o 
 -15  11  -1      121.15      159.01     19.57 o 
 -14  11  -1      281.45      301.79     24.69 o 
 -13  11  -1      234.27      268.62     23.18 o 
 -12  11  -1      287.30      288.86     24.15 o 
 -11  11  -1      398.77      388.32     27.68 o 
 -10  11  -1      611.45      590.76     40.63 o 
  -9  11  -1      278.47      271.14     22.28 o 
  -8  11  -1      373.94      358.60     21.79 o 
  -7  11  -1       24.62       20.13      4.92 o 
  -6  11  -1      284.04      256.83     18.88 o 
  -5  11  -1      136.52      152.52      8.96 o 
  -4  11  -1      365.57      337.97     18.85 o 
  -3  11  -1      421.22      401.21     19.68 o 
  -2  11  -1      130.70      121.75      8.72 o 
  -1  11  -1      565.72      649.78     31.11 o 
   0  11  -1       62.40       70.72      5.35 o 
   1  11  -1      597.07      667.43     28.18 o 
   2  11  -1      189.33      162.44      8.22 o 
   3  11  -1      367.17      372.60     19.70 o 
   4  11  -1      522.25      463.98     23.88 o 
   5  11  -1      125.18      126.06      9.53 o 
   6  11  -1      325.38      344.25     15.36 o 
   7  11  -1       24.86       29.10      4.75 o 
   8  11  -1      347.92      357.19     17.18 o 
   9  11  -1      353.87      336.65     17.32 o 
  10  11  -1      617.88      595.87     29.69 o 
  11  11  -1      336.32      322.77     18.67 o 
  12  11  -1      285.79      327.21     18.12 o 
  13  11  -1      275.62      305.22     16.82 o 
  14  11  -1      304.93      335.69     18.27 o 
  15  11  -1      150.99      165.78     13.92 o 
  16  11  -1       90.17       73.46      9.80 o 
  17  11  -1      280.17      289.41     19.64 o 
  18  11  -1       43.11       44.29      8.11 o 
  19  11  -1       12.70       19.84      6.92 o 
  20  11  -1      318.52      310.97     19.74 o 
  21  11  -1      130.21      121.76     13.41 o 
  22  11  -1      104.23       90.46     14.34 o 
 -21  12  -1      213.04      215.34     19.67 o 
 -20  12  -1       24.19       20.72      8.08 o 
 -19  12  -1       33.00       26.64      8.35 o 
 -18  12  -1       31.42       38.83     12.39 o 
 -17  12  -1       91.54       68.11     14.85 o 
 -16  12  -1       78.94      101.62     16.98 o 
 -15  12  -1      121.58      132.38     20.35 o 
 -14  12  -1      110.45      109.27     16.30 o 
 -13  12  -1       73.83       78.44     19.04 o 
 -12  12  -1      250.53      269.82     22.26 o 
 -11  12  -1      255.81      242.99     20.98 o 
 -10  12  -1      263.58      239.52     20.60 o 
  -9  12  -1       90.44       94.46     12.32 o 
  -8  12  -1       33.67       37.28      7.26 o 
  -7  12  -1      315.07      290.13     22.93 o 
  -6  12  -1       86.28       82.21      9.84 o 
  -5  12  -1      112.11      110.42      9.79 o 
  -4  12  -1      166.32      175.90     12.26 o 
  -3  12  -1      120.72      107.83      9.66 o 
  -2  12  -1      291.26      338.98     15.40 o 
  -1  12  -1      574.94      668.40     27.64 o 
   0  12  -1      115.98      130.57      8.06 o 
   1  12  -1      538.73      615.54     27.44 o 
   2  12  -1      209.57      227.90     13.39 o 
   3  12  -1      173.85      154.59      9.24 o 
   4  12  -1      136.59      144.35      9.02 o 
   5  12  -1      118.36      101.86      7.38 o 
   6  12  -1       79.25       86.39      7.35 o 
   7  12  -1      312.29      317.60     16.94 o 
   8  12  -1       29.56       27.25      5.53 o 
   9  12  -1       91.08      112.30      9.02 o 
  10  12  -1      296.21      288.94     15.58 o 
  11  12  -1      311.72      283.32     16.09 o 
  12  12  -1      271.96      290.28     16.66 o 
  13  12  -1       69.64       72.10      8.07 o 
  14  12  -1       96.68      101.65     10.74 o 
  15  12  -1      146.17      151.29     13.33 o 
  16  12  -1       93.94      105.02     11.23 o 
  17  12  -1      105.94       83.92     13.81 o 
  18  12  -1       47.05       54.07      8.68 o 
  19  12  -1       50.85       55.99      9.10 o 
  20  12  -1       18.33       26.11      9.56 o 
  21  12  -1      237.72      242.20     18.45 o 
 -20  13  -1       65.75       64.56     11.15 o 
 -19  13  -1        8.21        2.79      6.85 o 
 -18  13  -1       61.74       56.90     10.39 o 
 -17  13  -1      225.53      209.03     25.17 o 
 -16  13  -1       33.66       28.84     10.92 o 
 -15  13  -1       57.34       75.92     14.62 o 
 -14  13  -1       86.68       71.17     14.81 o 
 -13  13  -1       45.60       36.53     11.07 o 
 -12  13  -1      174.45      180.28     16.96 o 
 -11  13  -1      206.95      225.27     19.47 o 
 -10  13  -1      152.72      150.42     15.25 o 
  -9  13  -1      227.60      229.73     19.48 o 
  -8  13  -1       65.23       68.09     14.48 o 
  -7  13  -1       75.22       76.62     14.53 o 
  -6  13  -1       80.68       88.47     10.67 o 
  -5  13  -1      303.82      290.30     22.57 o 
  -4  13  -1      144.86      138.94     14.30 o 
  -3  13  -1       56.13       81.86      9.66 o 
  -2  13  -1      281.34      295.15     18.08 o 
  -1  13  -1      313.13      349.83     17.22 o 
   0  13  -1      231.87      213.70     12.33 o 
   1  13  -1      277.19      295.42     16.84 o 
   2  13  -1      268.31      270.29     15.14 o 
   3  13  -1       56.55       64.37      6.59 o 
   4  13  -1      218.10      219.72     12.53 o 
   5  13  -1      301.89      300.06     16.67 o 
   6  13  -1       84.15       94.33      8.00 o 
   7  13  -1       64.09       72.01      7.23 o 
   8  13  -1       62.90       48.06      6.26 o 
   9  13  -1      232.77      224.26     13.71 o 
  10  13  -1      131.53      152.02     11.74 o 
  11  13  -1      235.86      217.50     13.98 o 
  12  13  -1      157.52      150.57     12.15 o 
  13  13  -1       55.42       62.92      8.46 o 
  14  13  -1       99.68      110.63     11.37 o 
  15  13  -1       77.86       77.12      9.68 o 
  16  13  -1       27.96       34.26      8.38 o 
  17  13  -1      206.32      197.27     17.16 o 
  18  13  -1       62.74       70.70     10.35 o 
  19  13  -1        9.65       15.49      8.27 o 
  20  13  -1       85.71       94.54     11.48 o 
 -19  14  -1       76.15       70.11     10.98 o 
 -18  14  -1       61.64       82.11     11.45 o 
 -17  14  -1      187.35      218.13     23.31 o 
 -16  14  -1      102.63      124.99     19.85 o 
 -15  14  -1      107.17      114.82     18.78 o 
 -14  14  -1       56.33       40.09     11.53 o 
 -13  14  -1       81.66       65.72     14.17 o 
 -12  14  -1      494.09      516.70     53.74 o 
 -11  14  -1      215.37      235.06     19.23 o 
 -10  14  -1       64.15       72.32     10.96 o 
  -9  14  -1       33.77       24.33      7.50 o 
  -8  14  -1       49.13       47.43     13.86 o 
  -7  14  -1       36.27       33.58      7.88 o 
  -6  14  -1       90.49       93.76     12.44 o 
  -5  14  -1      124.09      122.95     13.96 o 
  -4  14  -1      404.41      399.45     22.84 o 
  -3  14  -1      414.28      385.72     23.58 o 
  -2  14  -1       56.80       66.87      7.99 o 
  -1  14  -1      252.50      236.59     17.39 o 
   0  14  -1       83.06      107.95      8.26 o 
   1  14  -1      335.44      333.09     16.23 o 
   2  14  -1       67.57       75.94      6.96 o 
   3  14  -1      400.39      394.28     20.98 o 
   4  14  -1      318.04      330.28     18.62 o 
   5  14  -1      148.98      152.81     10.46 o 
   6  14  -1      138.82      139.14     10.03 o 
   7  14  -1       55.98       60.12      6.70 o 
   8  14  -1       48.08       49.85      6.48 o 
   9  14  -1       44.32       44.32      6.31 o 
  10  14  -1       77.42       78.94      9.41 o 
  11  14  -1      143.72      158.86     12.40 o 
  12  14  -1      495.53      563.74     33.04 o 
  13  14  -1       80.15       79.20      9.82 o 
  14  14  -1       36.14       37.41      7.64 o 
  15  14  -1      114.02      123.80     12.30 o 
  16  14  -1      122.82      151.50     13.95 o 
  17  14  -1      138.82      119.16     13.40 o 
  18  14  -1       45.22       50.43      9.55 o 
  19  14  -1       60.80       80.73     10.87 o 
 -18  15  -1        6.28        0.46      7.19 o 
 -17  15  -1       84.91       62.99     15.60 o 
 -16  15  -1       22.46       24.03     11.50 o 
 -15  15  -1       58.30       62.14     14.34 o 
 -14  15  -1      239.96      259.51     30.56 o 
 -13  15  -1      132.69      142.20     21.68 o 
 -12  15  -1      230.31      216.53     26.03 o 
 -11  15  -1      260.22      224.90     25.05 o 
 -10  15  -1      412.06      405.51     40.39 o 
  -9  15  -1       82.82       99.51     12.87 o 
  -8  15  -1       75.89       73.12     10.92 o 
  -7  15  -1       87.95      100.27     16.61 o 
  -6  15  -1      127.80      129.36     15.06 o 
  -5  15  -1      109.64      144.38     12.42 o 
  -4  15  -1      191.89      164.06     15.13 o 
  -3  15  -1      256.12      249.51     16.90 o 
  -2  15  -1       83.48       75.37      9.14 o 
  -1  15  -1       98.95      115.13     11.27 o 
   0  15  -1       82.77       81.30      8.96 o 
   1  15  -1      111.53      118.07     13.43 o 
   2  15  -1      111.79      100.27      8.33 o 
   3  15  -1      234.33      236.49     14.48 o 
   4  15  -1      269.34      269.87     14.28 o 
   5  15  -1      103.93      101.43      9.43 o 
   6  15  -1      173.21      185.50     11.84 o 
   7  15  -1       61.02       58.42      7.48 o 
   8  15  -1       69.34       73.98      7.78 o 
   9  15  -1      112.66      116.05     10.00 o 
  10  15  -1      396.76      360.80     24.22 o 
  11  15  -1      190.78      184.17     19.43 o 
  12  15  -1      218.45      220.84     17.55 o 
  13  15  -1      153.53      147.20     13.64 o 
  14  15  -1      287.48      290.24     19.31 o 
  15  15  -1       70.95       68.59      9.93 o 
  16  15  -1       19.92       11.53      6.56 o 
  17  15  -1      120.75      100.18     11.73 o 
  18  15  -1       10.15        6.53      6.79 o 
 -16  16  -1       85.39       81.26     16.85 o 
 -15  16  -1       61.87       75.63     15.73 o 
 -14  16  -1       14.19       14.52     10.32 o 
 -13  16  -1       60.64       44.01     13.06 o 
 -12  16  -1       81.64       86.61     16.62 o 
 -11  16  -1      209.34      169.82     24.10 o 
 -10  16  -1       91.22       71.65     15.71 o 
  -9  16  -1      167.45      178.51     21.83 o 
  -8  16  -1        5.31       12.43      8.50 o 
  -7  16  -1       72.87       58.19      8.67 o 
  -6  16  -1      123.00      109.16     11.44 o 
  -5  16  -1      267.98      273.10     19.16 o 
  -4  16  -1      245.57      245.64     17.38 o 
  -3  16  -1       37.12       48.60      7.55 o 
  -2  16  -1       98.01      105.76     11.90 o 
  -1  16  -1       43.03       44.10      8.80 o 
   0  16  -1      185.77      220.51     16.24 o 
   1  16  -1       36.81       39.61      7.30 o 
   2  16  -1       94.96      102.88     10.84 o 
   3  16  -1       46.83       55.22      8.20 o 
   4  16  -1      186.04      189.18     13.54 o 
   5  16  -1      301.66      293.19     16.66 o 
   6  16  -1      117.22      110.72      9.95 o 
   7  16  -1       70.91       67.60      8.71 o 
   8  16  -1        6.30        2.93      5.36 o 
   9  16  -1      173.59      163.07     14.30 o 
  10  16  -1      129.61      119.26     11.37 o 
  11  16  -1      248.80      241.50     16.70 o 
  12  16  -1      114.86      104.90     11.43 o 
  13  16  -1       64.00       54.83      9.08 o 
  14  16  -1       11.00       14.60      6.45 o 
  15  16  -1       39.67       46.00     14.28 o 
  16  16  -1       91.03       95.32     11.66 o 
  17  16  -1       19.33       19.76     13.67 o 
 -15  17  -1       63.17       67.93     15.10 o 
 -14  17  -1       32.87       23.17     11.28 o 
 -13  17  -1        7.32        9.64      9.84 o 
 -12  17  -1      209.64      272.97     29.33 o 
 -11  17  -1      182.87      161.75     24.27 o 
 -10  17  -1      143.76      129.24     20.31 o 
  -9  17  -1      156.36      166.46     17.89 o 
  -8  17  -1       41.73       45.88      9.41 o 
  -7  17  -1       48.60       57.67      9.88 o 
  -6  17  -1       67.09       65.34     13.13 o 
  -5  17  -1      240.84      244.20     21.93 o 
  -4  17  -1      224.80      241.40     20.41 o 
  -3  17  -1       36.04       56.36     13.21 o 
  -2  17  -1       34.76       56.57      8.19 o 
  -1  17  -1      102.39      100.63     11.21 o 
   0  17  -1       88.92       92.37     10.49 o 
   1  17  -1      145.16      150.43     12.95 o 
   2  17  -1       49.65       68.07     14.19 o 
   3  17  -1       45.37       57.15     10.16 o 
   4  17  -1      220.17      204.48     23.54 o 
   5  17  -1      214.04      195.69     19.72 o 
   6  17  -1       65.04       69.21     16.68 o 
   7  17  -1       39.22       33.84      7.05 o 
   8  17  -1       30.48       33.02     11.45 o 
   9  17  -1      166.64      187.96     23.24 o 
  10  17  -1      146.61      162.73     14.41 o 
  11  17  -1      209.26      190.03     15.86 o 
  12  17  -1      181.58      196.29     17.84 o 
  13  17  -1        5.84        2.89      6.23 o 
  14  17  -1       25.57       18.31      7.21 o 
  15  17  -1       46.66       34.86      8.54 o 
 -13  18  -1       22.26       31.89     12.09 o 
 -12  18  -1      223.62      244.64     30.50 o 
 -11  18  -1       75.48       77.58     16.38 o 
 -10  18  -1       22.22       21.30     10.67 o 
  -9  18  -1       28.93       37.58     10.64 o 
  -8  18  -1       45.52       44.00      9.52 o 
  -7  18  -1       11.88       13.64      7.82 o 
  -6  18  -1       64.39       67.33     11.04 o 
  -5  18  -1      104.56       99.69     13.41 o 
  -4  18  -1      134.89      146.73     15.27 o 
  -3  18  -1      177.70      165.78     27.16 o 
  -2  18  -1       71.59       71.96     12.26 o 
  -1  18  -1       87.50       84.97     13.30 o 
   0  18  -1        6.89       16.76      7.64 o 
   1  18  -1      128.99      140.39     15.53 o 
   2  18  -1      110.75      154.23     25.81 o 
   3  18  -1      179.85      176.94     19.93 o 
   4  18  -1       97.77      107.55     14.92 o 
   5  18  -1      115.84       93.65     16.98 o 
   6  18  -1       95.41       92.14     12.53 o 
   7  18  -1        8.61        2.56      6.98 o 
   8  18  -1       37.44       27.90      8.87 o 
   9  18  -1       29.08       21.19      8.90 o 
  10  18  -1       29.99       30.92      7.33 o 
  11  18  -1       71.26       88.75     12.12 o 
  12  18  -1      247.39      268.93     19.25 o 
  13  18  -1       33.80       48.79      8.92 o 
 -11  19  -1      161.01      125.09     19.56 o 
 -10  19  -1      138.43      131.00     21.27 o 
  -9  19  -1       28.46       17.35     10.54 o 
  -8  19  -1       18.40       18.72      8.22 o 
  -7  19  -1       77.15       91.41     12.93 o 
  -6  19  -1       40.10       35.13      9.46 o 
  -5  19  -1       59.77       62.10     11.04 o 
  -4  19  -1       86.23       80.68     16.00 o 
  -3  19  -1      123.35      114.27     14.81 o 
  -2  19  -1       44.93       63.57     11.12 o 
  -1  19  -1       10.17       11.58      7.87 o 
   0  19  -1      105.39       92.44     13.48 o 
   1  19  -1       10.39        7.48     10.27 o 
   2  19  -1       48.41       60.15     11.06 o 
   3  19  -1      118.04      124.66     15.33 o 
   4  19  -1      103.64      109.98     14.21 o 
   5  19  -1       53.28       44.03     10.15 o 
   6  19  -1       33.87       35.77     20.51 o 
   7  19  -1       50.27       56.23     11.04 o 
   8  19  -1       15.00       18.02      8.46 o 
   9  19  -1       40.95       60.87     11.27 o 
  10  19  -1      141.81      137.30     17.31 o 
  11  19  -1      107.10       76.39     13.41 o 
  -8  20  -1       14.78       35.28     12.24 o 
  -7  20  -1        6.54        4.76      7.98 o 
  -6  20  -1       81.07       69.86     12.08 o 
  -5  20  -1      109.07      118.76     39.33 o 
  -4  20  -1      185.45      164.23     27.40 o 
  -3  20  -1       44.47       55.03     11.03 o 
  -2  20  -1       55.58       46.54     10.88 o 
  -1  20  -1        4.12        6.07      7.88 o 
   0  20  -1       73.41       96.66     13.69 o 
   1  20  -1        2.93        4.43      7.66 o 
   2  20  -1       63.36       64.03     18.65 o 
   3  20  -1       33.46       28.42      9.33 o 
   4  20  -1      189.06      145.97     31.53 o 
   5  20  -1      124.06      113.80     14.98 o 
   6  20  -1       80.42       78.30     12.61 o 
   7  20  -1        6.06        0.21      7.47 o 
   8  20  -1       11.15       10.36      8.01 o 
  -2  21  -1       29.33       32.42     10.09 o 
  -1  21  -1       86.66       65.43     12.90 o 
   0  21  -1       32.89       32.21     10.25 o 
   1  21  -1      119.13      126.29     15.84 o 
   2  21  -1       22.94       26.97      9.86 o 
 -26   0   0       54.47       78.76     14.05 o 
 -25   0   0       68.74       57.07     13.13 o 
 -24   0   0       95.90       91.47     15.64 o 
 -23   0   0       71.30       84.06     14.34 o 
 -22   0   0       48.06       57.61     12.87 o 
 -21   0   0      840.28      740.94     70.83 o 
 -20   0   0       23.11       27.24      9.60 o 
 -19   0   0       95.15      121.86     16.92 o 
 -18   0   0      460.37      505.35     48.60 o 
 -17   0   0      141.76      124.17     16.42 o 
 -16   0   0     9688.76    10617.93    908.03 o 
 -15   0   0      150.60      194.62     16.94 o 
 -14   0   0     2709.80     2985.45    192.22 o 
 -13   0   0      337.65      301.08     22.24 o 
 -12   0   0     2336.80     3020.60    259.44 o 
 -11   0   0      726.53      528.35     80.69 o 
 -10   0   0     1198.37     1497.04     94.72 o 
  -9   0   0     5039.93     4594.56    286.14 o 
  -8   0   0      291.35      351.08     24.56 o 
  -7   0   0     1793.73     2106.55    129.89 o 
  -6   0   0     1232.58     1458.16    117.17 o 
  -5   0   0     4459.27     3922.70    328.43 o 
  -4   0   0     2397.36     2469.28    207.26 o 
  -3   0   0      443.16      303.76     26.89 o 
  -2   0   0     3911.17     4840.60    403.65 o 
   2   0   0     3816.02     4472.81    403.44 o 
   3   0   0      422.28      294.68     27.06 o 
   4   0   0     2363.58     2299.50    207.26 o 
   5   0   0     4514.46     3711.07    233.43 o 
   6   0   0     1234.62     1267.40     83.25 o 
   7   0   0     1849.05     1983.36    129.93 o 
   8   0   0      296.36      336.22     19.99 o 
   9   0   0     5029.45     4508.71    232.64 o 
  10   0   0     1178.03     1465.04     77.12 o 
  11   0   0      718.85      562.75     39.78 o 
  12   0   0     2346.23     2937.54    184.77 o 
  13   0   0      341.47      300.82     18.27 o 
  14   0   0     2763.88     3049.53    156.70 o 
  15   0   0      153.07      191.73     17.34 o 
  16   0   0     9623.34    10281.55    918.11 o 
  17   0   0      151.67       90.20     17.06 o 
  18   0   0      473.69      501.38     51.34 o 
  19   0   0       98.67       92.40     18.39 o 
  20   0   0       22.93       23.61     11.93 o 
  21   0   0      857.01      787.27     75.39 o 
  22   0   0       47.90       61.44     16.42 o 
  23   0   0       67.39       79.41     19.25 o 
  24   0   0       97.89       98.25     21.22 o 
  25   0   0       73.06       52.90     18.03 o 
  26   0   0       56.87       35.13     17.87 o 
 -26   1   0        3.47       16.40      6.40 o 
 -25   1   0       80.12      106.27     11.77 o 
 -24   1   0      206.25      171.95     16.17 o 
 -23   1   0        6.19        3.77      5.52 o 
 -22   1   0      553.68      529.67     36.65 o 
 -21   1   0       11.94       27.80      6.97 o 
 -20   1   0      171.31      185.90     15.69 o 
 -19   1   0       44.90       62.08     11.87 o 
 -18   1   0      214.18      217.50     17.60 o 
 -17   1   0      357.20      419.67     28.86 o 
 -15   1   0      830.47      882.57     42.00 o 
 -14   1   0       57.15       45.38      5.52 o 
 -13   1   0      516.65      517.89     24.33 o 
 -12   1   0      603.88      375.34    107.98 o 
 -11   1   0      457.50      521.02     28.48 o 
 -10   1   0     1613.86     1504.23     66.27 o 
  -9   1   0      752.56      821.88     38.10 o 
  -8   1   0     3515.12     3650.25    159.41 o 
  -7   1   0       82.81       88.52      5.67 o 
  -6   1   0     6293.66     6146.40    302.81 o 
  -5   1   0      533.13      565.81     52.21 o 
  -4   1   0     1062.25      676.13     59.30 o 
  -2   1   0       97.41       43.11      5.05 o 
  -1   1   0      104.29      151.01     13.45 o 
   1   1   0       93.27      151.98     19.16 o 
   2   1   0       91.55       49.92      4.17 o 
   3   1   0      203.04      196.43     13.26 o 
   4   1   0     1033.35      698.96     36.52 o 
   5   1   0      536.50      568.84     29.69 o 
   6   1   0     6299.93     5837.44    266.61 o 
   7   1   0       83.46       85.64      5.69 o 
   8   1   0     3586.88     3500.62    159.98 o 
   9   1   0      753.90      836.92     38.52 o 
  10   1   0     1585.60     1436.33     59.70 o 
  11   1   0      453.39      523.54     24.99 o 
  12   1   0      609.49      523.28     34.52 o 
  13   1   0      512.89      487.18     22.00 o 
  14   1   0       57.44       53.29      5.11 o 
  15   1   0      830.84      898.71     41.72 o 
  16   1   0      269.65      244.32     42.26 o 
  17   1   0      372.26      403.77     30.43 o 
  18   1   0      216.23      226.49     19.64 o 
  19   1   0       48.08       53.49     10.00 o 
  20   1   0      176.89      182.01     18.92 o 
  21   1   0       11.45       27.76     14.37 o 
  22   1   0      545.84      547.20     40.06 o 
  23   1   0        6.05       11.07      8.68 o 
  24   1   0      208.81      200.05     21.54 o 
  25   1   0       79.79       86.29     15.20 o 
  26   1   0        4.12        1.85      9.63 o 
 -26   2   0       30.04       41.27      8.17 o 
 -25   2   0       10.88       11.10      6.70 o 
 -24   2   0        3.60        3.15      6.71 o 
 -23   2   0        8.22        6.94      5.86 o 
 -22   2   0       19.07       27.21      7.25 o 
 -21   2   0        6.51        8.30      5.91 o 
 -20   2   0        6.78        5.08      9.40 o 
 -19   2   0        6.24        6.05      5.33 o 
 -18   2   0      174.21      152.69     14.34 o 
 -17   2   0       19.35        6.44      5.44 o 
 -16   2   0       69.72       72.86     10.25 o 
 -15   2   0       66.51       62.09      7.22 o 
 -14   2   0       79.97       89.23      7.02 o 
 -13   2   0       21.10       19.54      3.87 o 
 -12   2   0       69.90       65.70      6.44 o 
 -11   2   0      239.35      207.54     12.74 o 
 -10   2   0       34.05       34.81      3.91 o 
  -9   2   0       38.02       32.82      3.73 o 
  -8   2   0      110.17       99.28      6.61 o 
  -7   2   0      234.77      217.71     13.14 o 
  -6   2   0      144.83      124.71     10.12 o 
  -5   2   0       72.43       44.08      4.92 o 
  -4   2   0     1051.45      950.19     83.34 o 
  -3   2   0      426.77      253.61     17.37 o 
  -2   2   0       91.74      125.27      8.62 o 
  -1   2   0      142.84       95.81      9.01 o 
   0   2   0       66.97      134.83      8.83 o 
   1   2   0      144.35       90.94      9.51 o 
   2   2   0       94.00      129.80      7.36 o 
   3   2   0      430.53      284.42     14.85 o 
   4   2   0     1043.31      956.58     61.10 o 
   5   2   0       70.75       64.06      9.10 o 
   6   2   0      146.15      118.17      8.05 o 
   7   2   0      238.53      220.03     11.47 o 
   8   2   0      109.67       94.90      6.01 o 
   9   2   0       37.57       36.66      3.53 o 
  10   2   0       33.76       30.96      3.88 o 
  11   2   0      238.25      189.86     13.15 o 
  12   2   0       68.45       58.72      6.53 o 
  13   2   0       20.53       17.43      3.41 o 
  14   2   0       79.41       84.14      6.51 o 
  15   2   0       65.97       64.96      6.58 o 
  16   2   0       71.29       61.86      7.70 o 
  17   2   0       18.55       14.27      7.12 o 
  18   2   0      173.71      176.97     13.34 o 
  19   2   0        6.68        5.75      6.56 o 
  20   2   0        6.46       11.35      8.12 o 
  21   2   0        6.05       10.15      7.80 o 
  22   2   0       19.13       36.43      9.94 o 
  23   2   0        8.44        3.93      8.04 o 
  24   2   0        3.69        0.17      8.52 o 
  25   2   0       11.17       16.98     10.06 o 
  26   2   0       29.49       19.96     11.41 o 
 -26   3   0       52.95       45.47      8.46 o 
 -25   3   0       22.16       32.03      7.61 o 
 -24   3   0       74.37       66.48      9.62 o 
 -23   3   0       52.04       57.12      8.73 o 
 -22   3   0      239.75      235.05     18.81 o 
 -21   3   0       12.18       20.85      6.64 o 
 -20   3   0       99.04      107.26     11.46 o 
 -19   3   0       16.78       19.05      6.01 o 
 -18   3   0       99.87       97.08     10.43 o 
 -17   3   0      798.19      858.69     55.19 o 
 -16   3   0      259.61      223.09     24.50 o 
 -15   3   0      795.76      828.54     44.62 o 
 -14   3   0      151.35      140.31      9.39 o 
 -13   3   0     1230.72     1393.97     73.70 o 
 -12   3   0      285.31      259.84     15.76 o 
 -11   3   0       17.79       23.41      3.61 o 
 -10   3   0      228.56      234.22     13.50 o 
  -9   3   0      393.07      409.55     23.04 o 
  -8   3   0     2583.91     2481.48    132.28 o 
  -7   3   0      126.04      106.21      7.64 o 
  -6   3   0     1530.14     1387.68     74.48 o 
  -5   3   0     1137.27      920.86     48.96 o 
  -4   3   0     1451.63     1090.18     57.03 o 
  -3   3   0     1507.32     1593.21    102.52 o 
  -2   3   0      868.47      593.54     37.61 o 
  -1   3   0      513.40      640.23     39.85 o 
   0   3   0       77.68       67.44      4.54 o 
   1   3   0      525.98      633.78     33.08 o 
   2   3   0      856.08      609.57     52.19 o 
   3   3   0     1489.89     1704.26     85.68 o 
   4   3   0     1456.43     1140.74     50.80 o 
   5   3   0     1139.38      972.89     43.56 o 
   6   3   0     1552.48     1476.27     75.83 o 
   7   3   0      127.62      119.30      7.11 o 
   8   3   0     2603.73     2603.69    103.74 o 
   9   3   0      396.83      407.76     17.93 o 
  10   3   0      218.58      217.73     12.09 o 
  11   3   0       20.16       25.27      3.46 o 
  12   3   0      285.65      252.53     15.99 o 
  13   3   0     1236.72     1449.05     75.70 o 
  14   3   0      151.07      133.23      8.64 o 
  15   3   0      791.39      828.18     39.28 o 
  16   3   0      259.31      225.61     15.03 o 
  17   3   0      814.22      840.77     46.12 o 
  18   3   0      104.74       86.67      9.42 o 
  19   3   0       17.95       14.98      5.65 o 
  20   3   0      101.47      101.75     10.74 o 
  21   3   0       11.91       21.53      8.02 o 
  22   3   0      242.74      233.69     22.68 o 
  23   3   0       50.83       45.88     11.16 o 
  24   3   0       72.99       64.44     13.05 o 
  25   3   0       21.49       40.39     11.64 o 
 -25   4   0       43.36       39.87      8.18 o 
 -24   4   0       65.88       61.45      9.41 o 
 -23   4   0       15.25       22.43      6.97 o 
 -22   4   0       36.35       61.91      9.17 o 
 -21   4   0      484.51      462.95     32.37 o 
 -20   4   0       27.89       44.42     10.06 o 
 -19   4   0      114.23      115.65     11.76 o 
 -18   4   0      333.95      386.19     27.36 o 
 -17   4   0       13.61       27.23      8.80 o 
 -16   4   0     4153.33     4381.14    270.65 o 
 -15   4   0       75.51       84.78      8.25 o 
 -14   4   0      837.15      895.79     48.35 o 
 -13   4   0      176.77      148.94     11.36 o 
 -12   4   0     1680.91     1999.98    101.92 o 
 -11   4   0      397.68      337.56     16.66 o 
 -10   4   0      619.21      807.95     53.39 o 
  -9   4   0     2136.62     1891.95    182.88 o 
  -8   4   0      135.82      215.64     13.46 o 
  -7   4   0       43.05       56.07      5.47 o 
  -6   4   0      489.02      554.56     26.21 o 
  -5   4   0     1245.04      975.97     50.67 o 
  -4   4   0      698.20      660.57     33.95 o 
  -3   4   0      140.16       93.79      6.19 o 
  -2   4   0      232.85      263.58     14.14 o 
   2   4   0      213.42      257.18     14.49 o 
   3   4   0      138.87       91.87      6.41 o 
   4   4   0      678.51      660.66     30.81 o 
   5   4   0     1258.40     1006.74     46.06 o 
   6   4   0      486.95      575.31     24.01 o 
   7   4   0       53.36       66.83      4.58 o 
   8   4   0      139.13      230.11     12.11 o 
   9   4   0     2145.91     2025.14    126.90 o 
  10   4   0      602.08      821.73     38.31 o 
  11   4   0      395.47      318.66     15.23 o 
  12   4   0     1691.95     1959.04     90.43 o 
  13   4   0      178.39      160.79     10.13 o 
  14   4   0      846.31      921.20     49.62 o 
  15   4   0       77.84       82.91      8.96 o 
  16   4   0     4117.30     4376.51    223.10 o 
  17   4   0       16.32       10.85      5.01 o 
  18   4   0      341.65      384.13     23.46 o 
  19   4   0      118.22      111.64     10.87 o 
  20   4   0       28.08       32.49      6.87 o 
  21   4   0      488.25      461.44     28.05 o 
  22   4   0       36.47       65.89     11.74 o 
  23   4   0       13.70       13.48      9.01 o 
  24   4   0       65.47       66.97     15.99 o 
  25   4   0       45.75       31.70     11.09 o 
 -25   5   0      127.62      114.28     12.72 o 
 -24   5   0      251.41      250.27     20.13 o 
 -23   5   0       16.40       23.72      7.12 o 
 -22   5   0     1123.45     1016.75     66.53 o 
 -21   5   0       28.02       27.55      7.19 o 
 -20   5   0      151.89      162.00     14.37 o 
 -19   5   0       76.38       93.49     10.42 o 
 -18   5   0      361.78      353.27     36.64 o 
 -17   5   0       69.19       52.85      9.70 o 
 -16   5   0       82.88       74.13      9.17 o 
 -15   5   0       71.77       65.41      7.30 o 
 -14   5   0        0.71        0.84      4.69 o 
 -13   5   0      233.01      248.54     15.97 o 
 -12   5   0      425.43      373.97     34.97 o 
 -11   5   0      556.15      611.37     34.66 o 
 -10   5   0     2057.99     1838.88     98.78 o 
  -9   5   0      316.52      296.71     24.20 o 
  -8   5   0     1701.69     1597.75    106.69 o 
  -7   5   0       84.49       83.65      5.69 o 
  -6   5   0     4930.35     4498.89    205.81 o 
  -5   5   0      235.31      202.87     10.35 o 
  -4   5   0      572.56      453.62     23.69 o 
  -3   5   0       56.62       59.80      4.65 o 
  -2   5   0      601.88      482.22     26.05 o 
  -1   5   0     3702.75     4677.98    236.13 o 
   1   5   0     3608.03     4564.94    205.80 o 
   2   5   0      611.66      507.27     26.60 o 
   3   5   0       52.63       56.43      4.79 o 
   4   5   0      545.18      431.82     24.11 o 
   5   5   0      226.11      200.21      9.48 o 
   6   5   0     4928.57     4734.19    186.56 o 
   7   5   0       85.70       80.18      5.33 o 
   8   5   0     1749.50     1725.95     76.53 o 
   9   5   0      318.59      328.30     16.12 o 
  10   5   0     2025.90     1964.39     88.76 o 
  11   5   0      554.22      635.68     30.55 o 
  12   5   0      428.00      352.04     21.53 o 
  13   5   0      220.42      277.02     17.28 o 
  14   5   0        0.64        3.56      3.55 o 
  15   5   0       80.41       66.24      9.23 o 
  16   5   0       83.16       78.63     10.42 o 
  17   5   0       64.50       64.46      7.65 o 
  18   5   0      359.02      355.40     26.10 o 
  19   5   0       78.41       88.31      9.61 o 
  20   5   0      160.72      158.19     13.75 o 
  21   5   0       27.03       25.69      8.13 o 
  22   5   0     1107.31     1050.49     57.26 o 
  23   5   0       17.74       -2.56      8.68 o 
  24   5   0      254.38      248.24     36.09 o 
  25   5   0      126.64      126.13     25.28 o 
 -25   6   0       33.05       34.74      8.55 o 
 -24   6   0       61.67       59.38      9.37 o 
 -23   6   0       38.14       29.24      7.57 o 
 -22   6   0       42.88       77.94     15.76 o 
 -21   6   0        7.04       11.79      6.09 o 
 -20   6   0       53.85       54.61      8.43 o 
 -19   6   0        9.51       13.91      5.85 o 
 -18   6   0      336.77      338.73     24.18 o 
 -17   6   0       97.16       88.62     11.22 o 
 -16   6   0      463.69      455.16     31.61 o 
 -15   6   0      203.37      190.12     27.26 o 
 -14   6   0      131.51      124.47     10.18 o 
 -13   6   0      138.68      135.91     10.45 o 
 -11   6   0      326.90      256.81     18.07 o 
 -10   6   0      312.61      310.86     20.06 o 
  -9   6   0       46.09       57.52      5.80 o 
  -8   6   0      302.87      269.38     13.94 o 
  -7   6   0      374.82      388.10     22.21 o 
  -6   6   0      161.48      182.76     11.38 o 
  -5   6   0      145.84      155.00      9.31 o 
  -4   6   0      763.09      651.53     30.30 o 
  -3   6   0       53.38       47.21      4.31 o 
  -2   6   0       33.36       41.03      6.29 o 
  -1   6   0      365.78      307.19     17.55 o 
   0   6   0     1222.58     1428.46     73.89 o 
   1   6   0      373.53      326.61     17.65 o 
   2   6   0       33.16       36.45      3.37 o 
   3   6   0       49.22       51.06      4.55 o 
   4   6   0      750.07      652.30     27.22 o 
   5   6   0      149.47      160.84      7.31 o 
   6   6   0      164.72      196.96     10.36 o 
   7   6   0      389.45      411.38     19.61 o 
   8   6   0      300.19      275.29     12.80 o 
   9   6   0       41.42       55.41      4.73 o 
  10   6   0      311.10      371.56     16.27 o 
  11   6   0      323.79      250.25     19.97 o 
  12   6   0      471.61      534.82     30.71 o 
  13   6   0      136.62      138.55      9.75 o 
  14   6   0      133.83      139.12      9.89 o 
  15   6   0      200.54      191.55     13.90 o 
  16   6   0      471.06      476.03     33.19 o 
  17   6   0       93.07       78.81     12.32 o 
  18   6   0      334.10      331.17     21.23 o 
  19   6   0        9.08       12.97      5.67 o 
  20   6   0       52.78       50.85      7.83 o 
  21   6   0        8.55        9.39      9.50 o 
  22   6   0       42.87       70.90     11.83 o 
  23   6   0       38.87       23.80      8.60 o 
  24   6   0       62.10       54.56     18.42 o 
  25   6   0       33.78       36.17     16.40 o 
 -24   7   0       67.03       66.98      9.76 o 
 -23   7   0       95.77      108.18     12.53 o 
 -22   7   0      296.73      296.79     23.05 o 
 -21   7   0       40.69       32.13      7.51 o 
 -20   7   0       11.30       16.34      6.55 o 
 -19   7   0       28.37       27.23      6.69 o 
 -18   7   0       42.06       39.71      8.67 o 
 -17   7   0      294.71      304.18     22.31 o 
 -16   7   0       57.36       62.66     11.33 o 
 -15   7   0      154.97      158.24     13.82 o 
 -14   7   0      112.82       82.76      8.00 o 
 -13   7   0      579.87      644.95     35.48 o 
 -12   7   0      164.91      121.93     12.07 o 
 -11   7   0       35.94       43.14      6.58 o 
 -10   7   0      513.92      481.09     28.16 o 
  -9   7   0       17.55       16.67      3.84 o 
  -8   7   0     1073.39     1049.44     49.07 o 
  -7   7   0      173.95      188.07     10.20 o 
  -6   7   0      941.04      997.03     45.90 o 
  -5   7   0      633.48      550.98     29.64 o 
  -4   7   0      232.51      214.71     12.76 o 
  -3   7   0      165.86      173.85     10.34 o 
  -2   7   0      223.64      207.53     14.90 o 
  -1   7   0      343.58      363.59     15.72 o 
   0   7   0      112.31      109.37      5.88 o 
   1   7   0      340.51      361.39     15.68 o 
   2   7   0      216.30      196.95      9.64 o 
   3   7   0      160.92      164.98      9.23 o 
   4   7   0      234.43      218.71     11.40 o 
   5   7   0      622.42      548.86     26.08 o 
   6   7   0      951.09     1000.05     38.04 o 
   7   7   0      178.46      183.92      9.36 o 
   8   7   0     1068.50     1087.87     44.75 o 
   9   7   0       19.52       17.14      3.13 o 
  10   7   0      517.23      519.68     22.43 o 
  11   7   0       34.54       37.32      4.89 o 
  12   7   0      162.20      143.53      9.80 o 
  13   7   0      585.60      648.07     31.64 o 
  14   7   0      112.35       88.65      7.89 o 
  15   7   0      152.76      182.10     13.32 o 
  16   7   0       56.70       46.30      7.19 o 
  17   7   0      299.89      298.32     23.82 o 
  18   7   0       43.90       38.01      8.25 o 
  19   7   0       28.12       22.21      7.11 o 
  20   7   0       11.29       11.66      5.89 o 
  21   7   0       38.78       24.74      8.45 o 
  22   7   0      298.01      304.92     27.88 o 
  23   7   0       95.42      114.74     21.34 o 
  24   7   0       65.48       62.66     11.80 o 
 -24   8   0       68.22       69.73      9.84 o 
 -23   8   0        0.30       16.41      7.05 o 
 -22   8   0       43.47       64.44      9.86 o 
 -21   8   0      201.53      184.91     15.70 o 
 -20   8   0       38.65       44.07      8.24 o 
 -19   8   0       92.67       98.82     11.09 o 
 -18   8   0      201.18      188.99     16.42 o 
 -17   8   0       44.98       48.68      7.70 o 
 -16   8   0      286.24      297.78     21.90 o 
 -15   8   0       15.77       17.59      5.36 o 
 -14   8   0      911.27      956.51     61.76 o 
 -13   8   0       46.96       38.71      7.12 o 
 -12   8   0      659.64      697.91     47.55 o 
 -11   8   0      469.23      451.35     31.45 o 
 -10   8   0      366.94      411.64     30.97 o 
  -9   8   0      203.21      200.15     11.73 o 
  -8   8   0       31.49       69.08      5.52 o 
  -7   8   0      359.81      406.22     19.67 o 
  -6   8   0       66.82       93.00      6.33 o 
  -5   8   0      691.53      669.54     31.17 o 
  -4   8   0       79.03       74.21      5.58 o 
  -3   8   0      269.08      207.09     11.33 o 
  -2   8   0     1328.37     1398.10     65.47 o 
  -1   8   0      188.27      162.15     10.12 o 
   0   8   0     3501.61     4355.63    194.82 o 
   1   8   0      187.69      148.90     12.44 o 
   2   8   0     1359.74     1505.30     65.92 o 
   3   8   0      271.56      226.77     10.44 o 
   4   8   0       74.48       79.77      5.33 o 
   5   8   0      670.41      663.58     31.39 o 
   6   8   0       64.43       86.90      5.83 o 
   7   8   0      359.13      396.38     16.47 o 
   8   8   0       31.76       66.42      4.86 o 
   9   8   0      209.61      224.60     11.03 o 
  10   8   0      357.16      406.22     20.90 o 
  11   8   0      475.27      441.29     22.60 o 
  12   8   0      666.39      713.35     34.61 o 
  13   8   0       47.10       41.74      5.60 o 
  14   8   0      885.39      964.43     52.62 o 
  15   8   0       14.95        7.18      4.72 o 
  16   8   0      281.44      302.04     19.70 o 
  17   8   0       41.42       38.36      6.98 o 
  18   8   0      205.87      218.28     19.22 o 
  19   8   0       93.49       87.83     12.37 o 
  20   8   0       38.52       50.20      9.98 o 
  21   8   0      197.20      160.05     17.93 o 
  22   8   0       44.25       69.48     11.90 o 
  23   8   0        0.50        3.30      7.82 o 
  24   8   0       66.71       51.71     11.29 o 
 -23   9   0        6.96        4.95      6.34 o 
 -22   9   0      701.90      677.54     46.48 o 
 -21   9   0       15.16       11.36      6.72 o 
 -20   9   0      258.11      264.92     20.53 o 
 -19   9   0       70.75       83.27     13.92 o 
 -18   9   0      124.88      150.66     13.94 o 
 -17   9   0      154.65      154.58     13.66 o 
 -16   9   0       45.26       31.15      6.68 o 
 -15   9   0       28.52       38.93      6.93 o 
 -14   9   0        0.31        6.74      4.93 o 
 -13   9   0      774.50      864.68     78.32 o 
 -12   9   0      108.62       98.88     11.10 o 
 -11   9   0      426.96      420.14     30.80 o 
 -10   9   0     1224.91     1223.17     63.72 o 
  -9   9   0       88.97      102.38     10.79 o 
  -8   9   0      725.93      717.29     38.85 o 
  -7   9   0        6.89        7.08      2.86 o 
  -6   9   0     1600.05     1580.74     71.48 o 
  -5   9   0       46.59       56.61      5.11 o 
  -4   9   0      269.35      214.11     11.41 o 
  -3   9   0     1453.70     1519.88     68.86 o 
  -2   9   0      241.29      226.98     18.76 o 
  -1   9   0      455.68      501.72     21.57 o 
   0   9   0       42.85       41.46      3.74 o 
   1   9   0      434.65      508.65     21.81 o 
   2   9   0      246.80      249.90     12.83 o 
   3   9   0     1440.64     1508.00     61.98 o 
   4   9   0      259.21      208.06     10.42 o 
   5   9   0       42.58       60.07      4.84 o 
   6   9   0     1594.99     1557.40     71.69 o 
   7   9   0        6.79        5.80      3.27 o 
   8   9   0      741.40      729.28     39.67 o 
   9   9   0       87.38       91.07      7.50 o 
  10   9   0     1214.11     1204.62     56.94 o 
  11   9   0      438.06      442.90     22.40 o 
  12   9   0      106.38      100.16      8.46 o 
  13   9   0      761.55      867.35     48.17 o 
  14   9   0        0.28        8.17      4.81 o 
  15   9   0       32.53       32.86      6.48 o 
  16   9   0       45.44       39.75      7.06 o 
  17   9   0      150.24      137.94     12.95 o 
  18   9   0      126.80      144.02     13.38 o 
  19   9   0       68.14       68.09     11.31 o 
  20   9   0      265.28      250.97     22.28 o 
  21   9   0       14.94       13.16      7.79 o 
  22   9   0      691.62      708.81     49.27 o 
  23   9   0        7.13       12.29      7.94 o 
 -23  10   0       20.22       20.50      7.36 o 
 -22  10   0        9.80       26.74      7.43 o 
 -21  10   0      161.06      166.79     15.27 o 
 -20  10   0       77.28       88.53     11.50 o 
 -19  10   0       41.38       37.65      7.91 o 
 -18  10   0       23.96       18.91      6.56 o 
 -17  10   0      167.44      167.97     15.43 o 
 -16  10   0      555.20      538.95     37.70 o 
 -15  10   0      110.11      106.79     10.94 o 
 -14  10   0       79.16       83.14     13.83 o 
 -13  10   0      146.79      139.61     17.84 o 
 -12  10   0      469.91      540.08     52.02 o 
 -11  10   0        8.64       10.32      5.25 o 
 -10  10   0      340.42      314.02     18.92 o 
  -9  10   0      141.26      122.81      9.51 o 
  -8  10   0      172.85      154.73     11.04 o 
  -7  10   0      228.42      245.69     15.30 o 
  -6  10   0        2.81        6.61      4.03 o 
  -5  10   0      153.14      167.73     11.68 o 
  -4  10   0      421.48      404.93     19.73 o 
  -3  10   0      806.34      689.25     28.76 o 
  -2  10   0       42.26       66.75      5.58 o 
  -1  10   0      191.95      210.96     10.24 o 
   0  10   0     1057.67     1173.63     48.58 o 
   1  10   0      197.91      203.41     10.25 o 
   2  10   0       37.26       72.42      5.32 o 
   3  10   0      791.20      655.61     28.63 o 
   4  10   0      422.24      392.81     18.01 o 
   5  10   0      163.41      166.72      9.88 o 
   6  10   0        3.07        4.98      2.38 o 
   7  10   0      239.57      252.98     15.92 o 
   8  10   0      169.74      161.36     10.77 o 
   9  10   0      136.73      122.47      8.99 o 
  10  10   0      340.81      327.63     17.61 o 
  11  10   0        8.74       15.08      4.26 o 
  12  10   0      457.74      532.73     30.58 o 
  13  10   0      145.50      153.09     12.51 o 
  14  10   0       85.93       91.49     13.32 o 
  15  10   0      107.19       99.12     10.42 o 
  16  10   0      561.48      580.71     33.24 o 
  17  10   0      164.02      166.14     14.47 o 
  18  10   0       21.17       13.19      6.08 o 
  19  10   0       38.69       41.47      7.88 o 
  20  10   0       77.17      113.25     13.95 o 
  21  10   0      167.39      142.21     24.58 o 
  22  10   0        9.52       15.69      8.53 o 
  23  10   0       20.47       16.70      8.44 o 
 -22  11   0       65.39       75.56     10.34 o 
 -21  11   0       18.98       25.81      8.71 o 
 -20  11   0       25.50       27.75      7.63 o 
 -19  11   0       68.93       62.79      9.73 o 
 -18  11   0        2.34        0.54      5.79 o 
 -17  11   0       64.87       50.74      8.32 o 
 -16  11   0       22.30       10.46      5.87 o 
 -15  11   0       66.34       74.47      9.65 o 
 -14  11   0      145.97      123.21     17.94 o 
 -13  11   0      316.32      323.87     33.28 o 
 -12  11   0      103.35       73.25     12.27 o 
 -11  11   0       63.07       55.64     10.87 o 
 -10  11   0      388.32      372.09     22.30 o 
  -9  11   0        6.82        3.28      3.86 o 
  -8  11   0       26.57       21.43      4.47 o 
  -7  11   0      128.92      113.57      9.20 o 
  -6  11   0      201.28      238.10     14.82 o 
  -5  11   0      203.04      201.89     14.70 o 
  -4  11   0       85.03       88.20      6.75 o 
  -3  11   0      217.67      230.03     12.90 o 
  -2  11   0      200.11      198.27     11.38 o 
  -1  11   0       27.44       38.39      4.36 o 
   0  11   0       32.59       38.31      4.42 o 
   1  11   0       28.41       37.04      4.44 o 
   2  11   0      193.41      214.75     11.91 o 
   3  11   0      224.11      256.20     13.58 o 
   4  11   0       86.90       97.20      7.42 o 
   5  11   0      194.54      210.53     12.03 o 
   6  11   0      198.97      233.55     13.16 o 
   7  11   0      131.29      125.03      8.86 o 
   8  11   0       25.70       27.50      4.47 o 
   9  11   0        7.32        6.14      3.61 o 
  10  11   0      396.41      394.05     20.66 o 
  11  11   0       60.88       51.42      7.13 o 
  12  11   0       99.05       81.37      8.97 o 
  13  11   0      314.60      295.45     19.25 o 
  14  11   0      147.05      139.17     12.43 o 
  15  11   0       67.68       85.48      9.73 o 
  16  11   0       21.27       18.15      6.01 o 
  17  11   0       67.44       63.32      8.91 o 
  18  11   0        2.54       -2.94      5.11 o 
  19  11   0       69.71       66.08      9.64 o 
  20  11   0       24.81       22.83      8.49 o 
  21  11   0       17.03        4.07      7.58 o 
  22  11   0       64.19       61.74     11.97 o 
 -21  12   0       38.17       47.96     13.48 o 
 -20  12   0       45.87       55.35      9.35 o 
 -19  12   0       43.06       43.32     13.57 o 
 -18  12   0      306.79      296.01     22.65 o 
 -17  12   0       32.43       36.04      7.67 o 
 -16  12   0        1.07        5.53      5.64 o 
 -15  12   0       64.36       37.35      7.64 o 
 -14  12   0      594.26      572.58     54.67 o 
 -13  12   0       78.03       71.97     12.92 o 
 -12  12   0      324.80      284.61     30.94 o 
 -11  12   0      430.00      360.22     37.77 o 
 -10  12   0      199.38      204.02     16.26 o 
  -9  12   0       43.04       51.14      6.84 o 
  -8  12   0       97.22       78.13      8.19 o 
  -7  12   0       86.92       90.42      8.36 o 
  -6  12   0       36.41       34.63      5.43 o 
  -5  12   0      572.02      631.95     29.91 o 
  -4  12   0       53.77       62.78      5.86 o 
  -3  12   0      280.37      267.18     14.32 o 
  -2  12   0     1351.06     1492.75     69.32 o 
  -1  12   0      229.68      191.03     11.23 o 
   0  12   0       43.90       44.27      5.09 o 
   1  12   0      230.58      204.49     11.68 o 
   2  12   0     1369.58     1552.96     70.66 o 
   3  12   0      282.36      263.75     14.75 o 
   4  12   0       53.55       58.90      8.51 o 
   5  12   0      559.58      610.74     30.38 o 
   6  12   0       37.37       39.92      5.23 o 
   7  12   0       90.15       92.29      7.99 o 
   8  12   0       97.07       75.35      7.29 o 
   9  12   0       46.28       51.36      6.26 o 
  10  12   0      198.07      198.98     14.36 o 
  11  12   0      432.38      427.46     25.29 o 
  12  12   0      325.44      305.23     19.47 o 
  13  12   0       78.52       73.71     10.15 o 
  14  12   0      583.77      606.05     35.61 o 
  15  12   0       62.40       53.81      7.99 o 
  16  12   0        1.36        6.55      5.61 o 
  17  12   0       31.01       31.19      7.40 o 
  18  12   0      310.79      290.84     20.49 o 
  19  12   0       42.38       51.32      8.74 o 
  20  12   0       46.74       54.01      9.33 o 
  21  12   0       38.02       25.67      9.48 o 
 -20  13   0      139.95      125.12     13.43 o 
 -19  13   0       26.53       26.44      7.59 o 
 -18  13   0       44.55       47.43      8.56 o 
 -17  13   0      273.45      283.78     21.46 o 
 -16  13   0       24.66       23.97     10.81 o 
 -15  13   0        7.93       20.54      6.57 o 
 -14  13   0       40.12       41.67     11.12 o 
 -13  13   0     1189.42     1198.86    110.63 o 
 -12  13   0       61.90       55.59     12.15 o 
 -11  13   0      237.03      204.90     23.94 o 
 -10  13   0      239.06      245.19     26.38 o 
  -9  13   0       63.38       56.23     11.82 o 
  -8  13   0      405.44      388.45     39.39 o 
  -7  13   0       25.97       29.08      4.62 o 
  -6  13   0      148.84      136.37      9.37 o 
  -5  13   0        0.50        8.97      3.57 o 
  -4  13   0      445.92      375.76     19.48 o 
  -3  13   0     1305.84     1303.84     61.77 o 
  -2  13   0       28.26       47.97     10.84 o 
  -1  13   0      335.45      371.95     19.84 o 
   0  13   0       69.10       68.99      6.47 o 
   1  13   0      345.19      407.60     20.46 o 
   2  13   0       29.90       16.86      5.98 o 
   3  13   0     1294.69     1364.98     62.17 o 
   4  13   0      440.10      401.63     20.67 o 
   5  13   0        0.40        8.07      3.82 o 
   6  13   0      144.62      134.52      9.97 o 
   7  13   0       26.57       25.22      4.88 o 
   8  13   0      411.00      412.97     24.44 o 
   9  13   0       62.30       72.43      8.34 o 
  10  13   0      240.50      247.21     16.92 o 
  11  13   0      244.55      224.12     15.84 o 
  12  13   0       60.03       68.36      8.65 o 
  13  13   0     1184.58     1218.26     66.31 o 
  14  13   0       40.68       37.96      7.47 o 
  15  13   0        6.91       12.17      6.40 o 
  16  13   0       24.57       29.74      7.08 o 
  17  13   0      272.42      266.42     19.59 o 
  18  13   0       48.09       39.55      8.70 o 
  19  13   0       24.92       21.81      7.39 o 
  20  13   0      142.71      122.44     13.42 o 
 -19  14   0       88.32       93.78     11.63 o 
 -18  14   0       51.91       52.35      9.08 o 
 -17  14   0       32.61       38.87      8.24 o 
 -16  14   0      109.98      126.51     13.03 o 
 -15  14   0       25.54       17.78      6.92 o 
 -14  14   0        7.68        6.17      8.50 o 
 -13  14   0       54.53       50.08     12.03 o 
 -12  14   0      178.09      181.58     22.86 o 
 -11  14   0       19.21       10.43      8.22 o 
 -10  14   0       92.71      105.23     16.40 o 
  -9  14   0      102.20       86.62     10.64 o 
  -8  14   0       35.11       34.73      7.32 o 
  -7  14   0       32.18       40.15      7.31 o 
  -6  14   0        0.21        3.18      4.71 o 
  -5  14   0       41.70       51.52      6.33 o 
  -4  14   0      130.28      130.82      9.43 o 
  -3  14   0      502.28      422.74     22.00 o 
  -2  14   0        9.70       20.90      5.33 o 
  -1  14   0       42.31       67.83      6.90 o 
   0  14   0      140.12      134.68      9.72 o 
   1  14   0       43.87       78.64      7.19 o 
   2  14   0        7.74       17.58      4.60 o 
   3  14   0      496.27      436.52     22.26 o 
   4  14   0      130.27      126.15      9.88 o 
   5  14   0       42.83       47.89      8.21 o 
   6  14   0        0.12       11.08      4.85 o 
   7  14   0       34.79       34.36      6.35 o 
   8  14   0       33.85       37.71      6.94 o 
   9  14   0      102.73       93.14      9.75 o 
  10  14   0       95.29       99.91     10.13 o 
  11  14   0       20.38       25.92      6.25 o 
  12  14   0      176.99      180.11     14.88 o 
  13  14   0       54.72       52.56      8.33 o 
  14  14   0        8.03       12.38      6.22 o 
  15  14   0       24.64       18.83      6.52 o 
  16  14   0      111.70      120.22     12.84 o 
  17  14   0       31.71       34.27      8.04 o 
  18  14   0       50.04       38.58      8.46 o 
  19  14   0       89.44       92.09     11.73 o 
 -18  15   0        1.02       11.72      7.15 o 
 -17  15   0        0.14       10.81      6.81 o 
 -16  15   0        8.84       11.26      6.87 o 
 -15  15   0       39.60       45.48     14.36 o 
 -14  15   0      163.48      152.99     15.06 o 
 -13  15   0      211.90      183.67     23.48 o 
 -12  15   0       51.28       72.59     13.53 o 
 -11  15   0      140.38      132.85     19.26 o 
 -10  15   0      108.22      104.90     16.68 o 
  -9  15   0       27.02       32.42      7.41 o 
  -8  15   0       78.46       91.60     15.23 o 
  -7  15   0      131.46      141.62     14.66 o 
  -6  15   0       23.39       21.38      6.95 o 
  -5  15   0      153.29      163.28     14.67 o 
  -4  15   0       87.87      144.57     19.77 o 
  -3  15   0      453.12      462.77     27.56 o 
  -2  15   0      241.35      271.09     17.19 o 
  -1  15   0       54.25       81.92      8.68 o 
   0  15   0        1.05        9.98      4.69 o 
   1  15   0       52.02       75.25      8.36 o 
   2  15   0      237.63      246.60     16.93 o 
   3  15   0      463.16      503.06     28.54 o 
   4  15   0       92.22      133.76     11.69 o 
   5  15   0      149.26      164.08     13.15 o 
   6  15   0       22.74       20.00      7.27 o 
   7  15   0      132.85      137.51     13.42 o 
   8  15   0       78.10       92.35      9.82 o 
   9  15   0       28.65       44.99      7.35 o 
  10  15   0      110.43      118.34     11.79 o 
  11  15   0      140.96      146.28     13.17 o 
  12  15   0       47.60       36.42      7.49 o 
  13  15   0      207.43      208.57     16.55 o 
  14  15   0      165.25      164.48     14.86 o 
  15  15   0       40.15       48.05      8.68 o 
  16  15   0       10.17        8.26      6.68 o 
  17  15   0        0.22       -0.44      6.28 o 
  18  15   0        1.42        6.93      6.52 o 
 -17  16   0       45.78       69.85     10.26 o 
 -16  16   0        0.33       -2.20      6.31 o 
 -15  16   0       51.87       43.36      8.71 o 
 -14  16   0      233.75      228.50     18.99 o 
 -13  16   0      114.94      117.27     17.88 o 
 -12  16   0      259.00      264.45     29.67 o 
 -11  16   0      100.13      102.98     17.19 o 
 -10  16   0       92.64      113.72     17.53 o 
  -9  16   0       52.02       59.08     12.73 o 
  -8  16   0       61.74       68.71     10.07 o 
  -7  16   0       34.60       40.08     14.06 o 
  -6  16   0       80.58       87.03     11.23 o 
  -5  16   0      114.77      136.52     14.36 o 
  -4  16   0       20.30       40.40      8.03 o 
  -3  16   0      140.49      144.67     15.48 o 
  -2  16   0      611.44      657.49     45.37 o 
  -1  16   0      217.80      207.42     15.00 o 
   0  16   0       32.08       23.82      5.95 o 
   1  16   0      220.62      226.04     15.35 o 
   2  16   0      615.84      624.32     35.98 o 
   3  16   0      139.06      158.88     21.76 o 
   4  16   0       20.06       40.10      6.99 o 
   5  16   0      113.32      131.19     11.89 o 
   6  16   0       81.79       89.91      9.65 o 
   7  16   0       35.54       37.17      7.12 o 
   8  16   0       62.07       77.58      9.47 o 
   9  16   0       53.43       67.16      8.95 o 
  10  16   0       94.61      107.16     11.50 o 
  11  16   0       98.17       96.94     10.95 o 
  12  16   0      260.27      248.68     18.53 o 
  13  16   0      116.26       89.93     10.96 o 
  14  16   0      232.67      231.57     18.54 o 
  15  16   0       50.59       57.73      9.53 o 
  16  16   0        0.30       -5.94      5.94 o 
  17  16   0       46.74       59.11     11.51 o 
 -15  17   0       19.66       16.54      7.42 o 
 -14  17   0       45.35       34.02      8.59 o 
 -13  17   0      403.81      349.48     26.00 o 
 -12  17   0      117.22      114.85     18.62 o 
 -11  17   0      125.96      139.99     20.85 o 
 -10  17   0       31.07       44.36     11.69 o 
  -9  17   0       20.70       21.99     10.20 o 
  -8  17   0      116.49      118.21     18.12 o 
  -7  17   0       49.46       37.96      8.30 o 
  -6  17   0       11.56       14.98      6.67 o 
  -5  17   0       19.77       19.42      7.12 o 
  -4  17   0      391.44      349.06     29.58 o 
  -3  17   0      308.81      262.79     21.57 o 
  -2  17   0        4.55       24.79      8.22 o 
  -1  17   0      208.70      265.74     21.73 o 
   0  17   0       60.00       69.61     11.27 o 
   1  17   0      212.51      230.27     16.11 o 
   2  17   0        5.38       24.75      6.12 o 
   3  17   0      304.46      241.22     16.92 o 
   4  17   0      385.81      340.45     21.47 o 
   5  17   0       18.43       27.37      6.55 o 
   6  17   0       11.69        9.11      5.61 o 
   7  17   0       49.51       67.47     12.62 o 
   8  17   0      117.84      113.99     11.73 o 
   9  17   0       21.25       22.86      6.85 o 
  10  17   0       33.22       25.82      6.74 o 
  11  17   0      128.29      123.47     12.68 o 
  12  17   0      115.62      102.15     11.82 o 
  13  17   0      402.35      339.69     23.28 o 
  14  17   0       46.51       51.37      9.13 o 
  15  17   0       19.63       26.03      7.76 o 
 -13  18   0       14.46       18.07     11.04 o 
 -12  18   0      114.65      126.50     20.30 o 
 -11  18   0      123.75      134.98     20.70 o 
 -10  18   0       20.81       32.43     11.71 o 
  -9  18   0       11.21       15.29      8.87 o 
  -8  18   0        1.15        7.99      8.72 o 
  -7  18   0       15.81        9.36      9.06 o 
  -6  18   0        1.75        5.80      6.58 o 
  -5  18   0      246.54      259.10     21.40 o 
  -4  18   0       43.61       49.00     12.69 o 
  -3  18   0      185.12      169.98     17.38 o 
  -2  18   0        6.97       12.13      7.28 o 
  -1  18   0        4.53       19.88      8.78 o 
   0  18   0        0.24        0.73      6.53 o 
   1  18   0        4.77       20.43      7.31 o 
   2  18   0        6.28       14.47      7.40 o 
   3  18   0      186.65      150.58     13.44 o 
   4  18   0       41.57       49.64      7.86 o 
   5  18   0      242.63      221.75     16.45 o 
   6  18   0        1.79        8.71      5.88 o 
   7  18   0       17.80       34.17      7.34 o 
   8  18   0        1.04        2.23      5.46 o 
   9  18   0       11.30       13.87      6.49 o 
  10  18   0       22.04       31.11      7.84 o 
  11  18   0      124.20      130.70     13.45 o 
  12  18   0      118.35      107.01     13.09 o 
  13  18   0       14.40       19.61      8.46 o 
 -11  19   0      131.85      114.59     20.28 o 
 -10  19   0      132.00      130.71     20.05 o 
  -9  19   0       10.48        9.55     10.26 o 
  -8  19   0       30.67       33.30     11.62 o 
  -7  19   0       69.26       75.08     15.67 o 
  -6  19   0       46.68       56.85     13.49 o 
  -5  19   0      106.63      128.30     23.83 o 
  -4  19   0      143.14      197.18     22.95 o 
  -3  19   0      252.63      257.36     22.58 o 
  -2  19   0       79.19       95.67     13.25 o 
  -1  19   0       49.12       62.08     15.90 o 
   0  19   0       12.62       21.02      8.30 o 
   1  19   0       47.97       55.94     10.80 o 
   2  19   0       78.45       88.43     12.71 o 
   3  19   0      258.22      230.05     20.81 o 
   4  19   0      147.31      168.71     18.27 o 
   5  19   0      105.58      106.15     16.33 o 
   6  19   0       46.92       35.66      7.50 o 
   7  19   0       70.01       73.49     10.01 o 
   8  19   0       31.04       35.11      7.94 o 
   9  19   0       11.35       21.94      7.21 o 
  10  19   0      130.19      113.88     12.86 o 
  11  19   0      133.25      129.62     17.42 o 
  -8  20   0       13.73       22.49     11.51 o 
  -7  20   0        8.30       10.79     10.17 o 
  -6  20   0       31.20       32.29     12.40 o 
  -5  20   0       13.22       15.67     10.71 o 
  -4  20   0        9.08       12.54      7.83 o 
  -3  20   0      140.41      143.14     16.69 o 
  -2  20   0       81.69      124.79     38.76 o 
  -1  20   0      133.29      122.16     19.54 o 
   0  20   0       10.23       -0.61      7.38 o 
   1  20   0      136.09      130.73     18.15 o 
   2  20   0       80.44      103.93     14.62 o 
   3  20   0      135.69      128.36     15.75 o 
   4  20   0       10.37       19.96      8.67 o 
   5  20   0       14.12       12.54      7.91 o 
   6  20   0       32.18       33.81      9.45 o 
   7  20   0        8.25        0.75      7.71 o 
   8  20   0       13.39       18.52      9.20 o 
  -3  21   0       36.53       46.23     10.95 o 
  -2  21   0       31.62       39.07     10.18 o 
  -1  21   0       26.06       18.97     12.61 o 
   0  21   0       17.46       17.45      8.69 o 
   1  21   0       25.40       12.68      8.22 o 
   2  21   0       32.05       46.58     10.67 o 
   3  21   0       36.11       33.23     10.04 o 
 -26   1   1       65.88       62.42      8.50 o 
 -25   1   1      101.87       99.18     14.13 o 
 -24   1   1      193.81      184.64     19.17 o 
 -23   1   1      229.06      197.75     14.64 o 
 -22   1   1      255.66      235.92     19.67 o 
 -21   1   1       42.43       48.34      7.31 o 
 -20   1   1      336.86      344.71     23.96 o 
 -19   1   1      103.08       92.92     10.27 o 
 -18   1   1      126.61      133.66     11.16 o 
 -17   1   1      159.54      168.54     11.98 o 
 -16   1   1      153.56      121.20     11.95 o 
 -15   1   1      110.86      109.92     10.52 o 
 -14   1   1      746.65      803.61     51.85 o 
 -13   1   1      961.06     1130.87     99.34 o 
 -12   1   1       52.80       68.90      5.74 o 
 -11   1   1       98.34       84.42      7.36 o 
 -10   1   1      577.34      497.89     33.93 o 
  -9   1   1      994.17     1037.09     88.07 o 
  -8   1   1     4848.79     4827.18    288.31 o 
  -7   1   1      287.31      281.09     25.53 o 
  -6   1   1      323.49      297.73     25.12 o 
  -5   1   1      589.82      528.90     31.37 o 
  -4   1   1     2162.03     1874.91    172.08 o 
  -1   1   1      172.16      142.29     14.29 o 
   0   1   1      289.88      237.91     22.46 o 
   1   1   1      249.47      221.66     21.01 o 
   2   1   1     1370.69      986.54     84.70 o 
   4   1   1     2915.03     2252.75    175.28 o 
   6   1   1      237.55      259.46     26.33 o 
   7   1   1      278.69      276.99     26.87 o 
   8   1   1     4324.32     4382.32    400.43 o 
   9   1   1      699.16      717.95     74.08 o 
  10   1   1      723.41      659.25     50.82 o 
  11   1   1       88.34       86.80      8.90 o 
  12   1   1       40.17       53.62      6.27 o 
  13   1   1     1011.09     1102.90     71.28 o 
  14   1   1      790.56      865.03     54.00 o 
  15   1   1      132.28      159.10     13.16 o 
  16   1   1      191.04      193.84     15.40 o 
  17   1   1      118.21      114.68     14.09 o 
  18   1   1      128.26      128.28     14.10 o 
  19   1   1      133.80      148.31     14.73 o 
  20   1   1      333.76      324.28     27.13 o 
  21   1   1       63.14       62.62     10.93 o 
  22   1   1      307.26      278.24     24.14 o 
  23   1   1      156.62      143.34     18.30 o 
  24   1   1      130.47      108.47     23.79 o 
  25   1   1       75.39       71.65     14.78 o 
  26   1   1       62.86       85.65     20.47 o 
 -25   2   1      115.06      101.82     11.50 o 
 -24   2   1      170.94      188.05     15.90 o 
 -23   2   1       71.86       99.37     10.14 o 
 -22   2   1      143.65      153.49     12.78 o 
 -21   2   1      368.79      356.39     25.66 o 
 -20   2   1      134.06      144.45     12.41 o 
 -19   2   1      597.60      567.96     35.18 o 
 -18   2   1       47.26       43.86      6.63 o 
 -17   2   1      612.60      614.70     40.92 o 
 -16   2   1      641.95      686.50     52.77 o 
 -15   2   1     1046.74     1098.33     76.41 o 
 -14   2   1     5660.64     6298.35    394.01 o 
 -13   2   1      246.03      273.47     26.16 o 
 -12   2   1      119.19      113.24     10.92 o 
 -11   2   1      160.51      134.02      9.17 o 
 -10   2   1      696.15      662.91     37.42 o 
  -9   2   1     1213.95     1284.46     78.22 o 
  -8   2   1     1834.60     2548.85    156.47 o 
  -7   2   1      296.75      302.85     19.40 o 
  -6   2   1      437.56      332.25     33.26 o 
  -5   2   1     1651.37     1550.66     78.84 o 
  -4   2   1     4034.84     3899.17    219.88 o 
  -3   2   1      370.79      242.60     23.15 o 
  -2   2   1    12779.39    15121.99   1352.34 o 
  -1   2   1    18207.91    22975.19   2041.72 o 
   0   2   1    11583.47     9448.67    826.76 o 
   1   2   1    17290.34    21741.95   1388.94 o 
   2   2   1    11415.53    13898.21    923.71 o 
   3   2   1      305.46      183.08     14.66 o 
   4   2   1     3251.99     3255.64    179.37 o 
   5   2   1     1952.83     1661.04    140.79 o 
   7   2   1      289.04      322.62     16.60 o 
   8   2   1     2256.93     2753.67    158.19 o 
  10   2   1      584.15      536.35     31.52 o 
  12   2   1      150.80      134.29      9.98 o 
  13   2   1      226.08      231.70     19.42 o 
  14   2   1     5517.58     6166.68    399.00 o 
  15   2   1     1279.91     1291.06     79.12 o 
  16   2   1      882.49      991.12     56.18 o 
  17   2   1      677.48      663.22     43.53 o 
  18   2   1       71.19       69.14      9.96 o 
  19   2   1      512.02      448.75     37.36 o 
  20   2   1      128.11      162.35     16.64 o 
  21   2   1      416.06      368.12     29.34 o 
  22   2   1      111.93      117.11     15.85 o 
  23   2   1       69.54       76.27     17.05 o 
  24   2   1      203.37      212.32     21.90 o 
  25   2   1      163.05      163.83     26.71 o 
 -25   3   1      130.92      131.38     11.38 o 
 -24   3   1      316.83      320.08     21.56 o 
 -23   3   1       97.21      105.27     11.73 o 
 -22   3   1      591.84      546.42     39.54 o 
 -21   3   1      142.58      124.63     13.05 o 
 -20   3   1      276.89      276.55     20.86 o 
 -19   3   1      147.34      136.03     12.98 o 
 -18   3   1      243.41      224.34     22.86 o 
 -17   3   1       67.61       56.17      7.03 o 
 -16   3   1      220.98      209.74     16.37 o 
 -15   3   1      259.24      287.19     20.75 o 
 -14   3   1      745.20      788.86     52.86 o 
 -13   3   1      776.67      860.80     75.49 o 
 -12   3   1      132.76      122.82     14.06 o 
 -11   3   1      407.33      404.35     20.33 o 
 -10   3   1      579.44      505.71     29.78 o 
  -9   3   1     1260.69     1202.13     69.39 o 
  -8   3   1     8054.31     8180.84    500.96 o 
  -7   3   1      272.29      286.17     18.86 o 
  -6   3   1      191.80      192.07     13.64 o 
  -5   3   1      330.75      294.17     15.61 o 
  -4   3   1     1565.01     1292.86    121.92 o 
  -3   3   1     1069.80      993.43     55.34 o 
  -2   3   1     2018.38     1717.96    118.72 o 
  -1   3   1     4036.93     4752.58    255.63 o 
   0   3   1     1060.49     1322.12     82.00 o 
   1   3   1     4865.81     5800.63    349.00 o 
   2   3   1     2532.21     2328.34    147.36 o 
   3   3   1     1420.16     1274.36     68.52 o 
   6   3   1      182.48      199.61     10.01 o 
   7   3   1      196.67      199.79     18.80 o 
   8   3   1     7878.58     8594.84    417.84 o 
   9   3   1     1111.12     1051.54     70.36 o 
  10   3   1      727.43      667.22     31.06 o 
  11   3   1      330.91      335.66     18.30 o 
  12   3   1      189.61      186.94     20.69 o 
  13   3   1      711.59      737.23     53.11 o 
  14   3   1      788.94      855.91     44.75 o 
  15   3   1      294.05      306.29     22.63 o 
  16   3   1      215.56      247.87     19.04 o 
  17   3   1       64.80       62.15      9.06 o 
  18   3   1      188.65      162.38     17.83 o 
  19   3   1      198.35      223.11     23.45 o 
  20   3   1      310.75      307.53     24.24 o 
  21   3   1      176.24      172.57     17.61 o 
  22   3   1      665.08      679.19     44.27 o 
  23   3   1       84.39       75.51     19.34 o 
  24   3   1      232.49      233.21     36.64 o 
  25   3   1       84.30       70.32     20.48 o 
 -25   4   1       58.21       62.42      8.44 o 
 -24   4   1       36.50       41.22      7.22 o 
 -23   4   1       17.46       16.91      5.86 o 
 -22   4   1       41.81       60.61      7.81 o 
 -21   4   1       47.89       60.87     10.33 o 
 -20   4   1       54.51       48.77      6.88 o 
 -19   4   1       46.28       61.25     17.39 o 
 -18   4   1      124.52      122.67     10.51 o 
 -17   4   1      478.86      490.18     30.48 o 
 -16   4   1      661.26      717.58     49.17 o 
 -15   4   1      370.55      375.74     26.59 o 
 -14   4   1      928.26     1071.98     66.75 o 
 -13   4   1      262.98      311.96     27.52 o 
 -12   4   1      195.77      158.21     18.24 o 
 -11   4   1      166.01      155.49     13.48 o 
 -10   4   1      210.83      180.21     13.80 o 
  -9   4   1       96.02       89.26      8.37 o 
  -8   4   1      899.15      942.50     61.73 o 
  -7   4   1      164.76      135.72     11.59 o 
  -6   4   1     1066.48     1038.59     64.85 o 
  -5   4   1      235.75      224.72     23.43 o 
  -4   4   1       73.74       94.88      4.80 o 
  -3   4   1      703.81      704.33     47.21 o 
  -2   4   1     5095.73     5844.95    306.05 o 
  -1   4   1     9583.22    11997.58    603.36 o 
   0   4   1    14393.23    18112.12    927.52 o 
   1   4   1     9065.17    11614.62    599.16 o 
   2   4   1     4820.96     5826.69    367.67 o 
   3   4   1      807.32      606.91     68.10 o 
   6   4   1      884.32      765.75     74.09 o 
   7   4   1      195.14      177.10     15.23 o 
   8   4   1      889.69      991.67     62.78 o 
   9   4   1      106.34       87.58      7.24 o 
  10   4   1      212.16      189.24     11.83 o 
  11   4   1      243.71      234.65     22.22 o 
  12   4   1      167.69      158.86     13.79 o 
  13   4   1      186.32      222.71     18.53 o 
  14   4   1      841.07     1028.31     55.74 o 
  15   4   1      334.88      413.55     23.06 o 
  16   4   1      708.98      764.96     41.72 o 
  17   4   1      409.97      403.11     32.23 o 
  18   4   1       93.60      102.79     12.52 o 
  19   4   1       42.69       46.14      9.22 o 
  20   4   1       37.16       22.06      8.92 o 
  21   4   1       35.92       54.16     15.58 o 
  22   4   1       33.82       25.17     13.42 o 
  23   4   1       28.27       37.82     15.13 o 
  24   4   1       32.02       49.33     16.64 o 
  25   4   1       54.88       68.77     19.07 o 
 -25   5   1       99.60      117.19     10.92 o 
 -24   5   1       26.82       28.98      6.31 o 
 -23   5   1      104.54      103.57     10.49 o 
 -22   5   1       81.81       71.32      9.31 o 
 -21   5   1       48.75       67.25      8.56 o 
 -20   5   1       68.56       85.93      8.96 o 
 -19   5   1      125.98      116.12     11.19 o 
 -18   5   1      150.84      160.73     17.26 o 
 -17   5   1      225.56      216.89     16.14 o 
 -16   5   1       73.09       66.87      8.20 o 
 -15   5   1      233.47      235.31     19.52 o 
 -14   5   1      856.96     1000.76     62.52 o 
 -13   5   1      169.46      176.54     19.30 o 
 -12   5   1      235.13      205.64     21.97 o 
 -11   5   1      177.43      181.14     14.63 o 
 -10   5   1      103.14       84.26      9.05 o 
  -9   5   1      805.25      775.45     38.97 o 
  -8   5   1      614.68      626.20     31.71 o 
  -7   5   1      191.18      169.88     16.07 o 
  -6   5   1      277.86      303.37     20.28 o 
  -5   5   1      416.73      424.74     27.43 o 
  -4   5   1      153.54      169.83     10.01 o 
  -3   5   1      765.60      814.55     36.85 o 
  -2   5   1     2310.70     2330.92    120.29 o 
  -1   5   1      355.08      422.39     31.36 o 
   0   5   1     1124.06      948.28     63.07 o 
   1   5   1      488.53      529.48     31.82 o 
   2   5   1     2078.74     2138.01    206.02 o 
   3   5   1      766.03      793.59     75.57 o 
   4   5   1      144.08      139.47     17.76 o 
   7   5   1      268.82      214.60     32.25 o 
   8   5   1      515.04      545.05     32.58 o 
   9   5   1      544.29      576.28     46.08 o 
  10   5   1      113.02      112.51      9.37 o 
  12   5   1      274.32      246.81     25.85 o 
  13   5   1      234.43      252.76     26.79 o 
  14   5   1      777.72      966.74     52.32 o 
  15   5   1      296.54      322.48     17.65 o 
  16   5   1      102.05      103.83      8.83 o 
  17   5   1      236.68      213.40     14.68 o 
  18   5   1       99.89       97.53      9.98 o 
  19   5   1      136.55      117.92     21.13 o 
  20   5   1       54.70       63.17     16.52 o 
  21   5   1       66.64      112.79     20.32 o 
  22   5   1      112.50       96.31     20.64 o 
  23   5   1       74.40       69.53     19.67 o 
  24   5   1       18.49       10.35     13.58 o 
  25   5   1       82.63       94.61     22.12 o 
 -24   6   1       74.57       94.49     10.07 o 
 -23   6   1       39.16       39.34      7.04 o 
 -22   6   1       55.23       58.75      8.48 o 
 -21   6   1      133.60      154.64     12.90 o 
 -20   6   1       47.83       41.76      7.23 o 
 -19   6   1      285.04      284.38     20.05 o 
 -18   6   1      216.02      208.08     17.25 o 
 -17   6   1      245.20      277.65     20.98 o 
 -16   6   1      356.22      392.07     30.19 o 
 -15   6   1      418.93      453.50     32.51 o 
 -14   6   1     2629.21     2952.86    185.45 o 
 -13   6   1      191.06      183.33     15.33 o 
 -12   6   1      157.11      164.41     18.74 o 
 -11   6   1      255.58      233.83     23.60 o 
 -10   6   1      205.74      198.39     14.90 o 
  -9   6   1      558.14      619.06     31.40 o 
  -8   6   1      285.44      390.84     18.68 o 
  -7   6   1      167.81      164.48      8.88 o 
  -6   6   1      220.14      193.95     23.44 o 
  -5   6   1      983.19      830.43     45.77 o 
  -4   6   1      488.31      433.10     23.47 o 
  -3   6   1      283.30      301.51     16.98 o 
  -2   6   1     4795.36     5547.33    297.36 o 
  -1   6   1     4749.06     5856.78    289.62 o 
   0   6   1     2343.37     2835.49    176.62 o 
   1   6   1     4031.85     5165.62    331.54 o 
   2   6   1     5194.39     5866.24    299.45 o 
   3   6   1      317.35      336.32     17.48 o 
   5   6   1     1057.22      908.44     58.18 o 
   6   6   1      172.89      160.04     11.93 o 
   7   6   1      167.45      151.81     20.53 o 
   8   6   1      291.14      404.06     29.65 o 
   9   6   1      772.56      807.36     38.84 o 
  10   6   1      171.15      173.12     16.01 o 
  11   6   1      290.65      299.11     20.93 o 
  12   6   1      153.80      162.72     15.83 o 
  13   6   1      227.42      260.33     14.15 o 
  14   6   1     2517.28     3072.58    153.88 o 
  15   6   1      491.86      548.05     28.28 o 
  16   6   1      498.57      557.07     32.97 o 
  17   6   1      200.92      221.25     22.03 o 
  18   6   1      250.56      244.79     19.67 o 
  19   6   1      285.56      255.67     22.56 o 
  20   6   1       72.38       70.93     17.24 o 
  21   6   1      123.02      116.52     23.44 o 
  22   6   1       38.37       26.50     14.43 o 
  23   6   1       56.48       40.20     16.23 o 
  24   6   1      108.90      116.23     23.98 o 
 -24   7   1      199.63      204.25     23.85 o 
 -23   7   1       25.60       23.76      6.12 o 
 -22   7   1      408.41      371.91     27.82 o 
 -21   7   1      227.96      195.57     16.39 o 
 -20   7   1      245.83      268.85     19.50 o 
 -19   7   1       70.31       70.25      8.80 o 
 -18   7   1      231.44      250.85     19.49 o 
 -17   7   1      257.40      271.98     19.79 o 
 -16   7   1      210.90      223.82     16.22 o 
 -15   7   1      497.10      512.58     35.13 o 
 -14   7   1      302.50      332.39     27.88 o 
 -13   7   1      384.93      405.49     26.36 o 
 -12   7   1      222.04      227.09     17.48 o 
 -11   7   1      549.51      603.93     53.34 o 
 -10   7   1      562.61      546.46     30.66 o 
  -9   7   1     1088.69     1025.49     53.35 o 
  -8   7   1     2414.52     2320.94    106.52 o 
  -7   7   1       66.52       71.18      4.74 o 
  -6   7   1      126.45      132.75      8.04 o 
  -5   7   1      420.37      361.68     18.43 o 
  -4   7   1      739.75      660.06     28.64 o 
  -3   7   1      400.35      327.98     17.45 o 
  -2   7   1      773.36      682.44     38.50 o 
  -1   7   1     2557.56     3099.25    157.20 o 
   0   7   1      459.06      548.84     25.12 o 
   1   7   1     2688.85     3050.50    138.11 o 
   2   7   1      875.33      776.36     39.21 o 
   4   7   1      559.19      520.30     27.55 o 
   5   7   1      485.85      444.69     19.87 o 
   6   7   1      169.36      181.70      9.09 o 
   7   7   1       52.00       47.33      4.88 o 
   8   7   1     2513.49     2470.39    237.12 o 
   9   7   1      944.30     1013.62     97.97 o 
  10   7   1      633.29      574.20     57.38 o 
  11   7   1      547.93      569.91     59.68 o 
  12   7   1      306.91      323.80     30.57 o 
  13   7   1      339.77      361.50     23.20 o 
  14   7   1      321.93      377.43     18.71 o 
  15   7   1      519.03      552.73     37.28 o 
  16   7   1      180.04      199.10     17.98 o 
  17   7   1      265.31      270.08     21.81 o 
  18   7   1      202.61      213.53     19.73 o 
  19   7   1       97.79       81.39     11.24 o 
  20   7   1      239.10      257.75     22.14 o 
  21   7   1      226.23      228.11     32.51 o 
  22   7   1      461.21      398.70     45.18 o 
  23   7   1       36.35       17.91     13.85 o 
  24   7   1      191.35      201.02     32.28 o 
 -24   8   1       72.44       74.10     14.20 o 
 -23   8   1       33.69       41.35      6.96 o 
 -22   8   1       21.01       23.52      5.91 o 
 -21   8   1       91.64      103.53     10.02 o 
 -20   8   1       66.24       59.08      7.70 o 
 -19   8   1       90.12      100.30      9.70 o 
 -18   8   1      107.67      113.92     10.34 o 
 -17   8   1      449.11      455.64     28.31 o 
 -16   8   1      215.69      226.01     17.97 o 
 -15   8   1      431.62      439.23     28.68 o 
 -14   8   1      508.00      509.42     30.95 o 
 -13   8   1      147.90      158.34     11.78 o 
 -12   8   1      323.89      341.36     22.31 o 
 -11   8   1      263.94      241.56     15.52 o 
 -10   8   1      466.04      465.96     30.12 o 
  -9   8   1       68.30       94.24      7.73 o 
  -8   8   1      318.30      347.51     19.83 o 
  -7   8   1      172.83      169.64      9.70 o 
  -6   8   1      371.62      357.28     22.38 o 
  -5   8   1       94.70       88.38      6.74 o 
  -4   8   1      275.64      282.24     13.24 o 
  -3   8   1      607.84      551.74     23.84 o 
  -2   8   1     1525.02     1770.74     83.78 o 
  -1   8   1     3487.48     4240.30    189.16 o 
   0   8   1     1414.65     1887.43     86.34 o 
   1   8   1     3409.37     4120.99    189.01 o 
   2   8   1     1737.06     1986.96     85.92 o 
   3   8   1      494.58      454.98     23.46 o 
   4   8   1      193.96      216.20     13.13 o 
   5   8   1       69.72       71.77      6.01 o 
   6   8   1      267.91      238.19     13.48 o 
   7   8   1      200.12      193.93     10.53 o 
   8   8   1      347.82      376.25     37.80 o 
   9   8   1       51.41       77.20     15.10 o 
  11   8   1      317.91      326.27     17.36 o 
  12   8   1      289.32      294.31     19.58 o 
  13   8   1      101.12      116.26     11.13 o 
  14   8   1      370.38      409.66     27.21 o 
  15   8   1      357.60      395.53     25.40 o 
  16   8   1      262.91      264.82     20.35 o 
  17   8   1      367.84      366.36     29.87 o 
  18   8   1       80.61       74.77     11.40 o 
  19   8   1       60.07       62.33     13.85 o 
  20   8   1       45.00       36.17     14.57 o 
  21   8   1       87.12       73.85     31.54 o 
  22   8   1       15.90       43.56     15.28 o 
  23   8   1       26.18       36.47     15.68 o 
  24   8   1       80.01       79.82     20.72 o 
 -23   9   1       36.54       17.29      9.64 o 
 -22   9   1       48.06       48.33      7.40 o 
 -21   9   1       78.70       84.32     10.13 o 
 -20   9   1       22.99       30.98      6.24 o 
 -19   9   1      100.25      106.03     10.19 o 
 -18   9   1      170.54      167.81     13.76 o 
 -17   9   1      358.02      374.99     26.79 o 
 -16   9   1       43.76       48.70      6.97 o 
 -15   9   1      104.26       98.65      9.30 o 
 -14   9   1      480.67      532.17     34.04 o 
 -13   9   1      108.90      108.61     10.01 o 
 -12   9   1      323.03      292.97     27.15 o 
 -11   9   1      250.41      242.85     14.15 o 
 -10   9   1       35.69       51.14      5.70 o 
  -9   9   1      228.15      229.29     12.78 o 
  -8   9   1       83.43       63.47     16.25 o 
  -7   9   1      125.07      106.81      8.68 o 
  -6   9   1       78.64       70.32      5.80 o 
  -5   9   1      206.07      204.02     10.72 o 
  -4   9   1      277.23      289.65     15.30 o 
  -3   9   1      804.61      882.71     40.15 o 
  -2   9   1     1258.96     1407.54     61.03 o 
  -1   9   1      876.75     1097.41     54.51 o 
   0   9   1      552.17      453.00     21.99 o 
   1   9   1     1121.02     1291.65     54.99 o 
   2   9   1     1181.53     1262.29     60.35 o 
   3   9   1      735.38      831.37     40.07 o 
   4   9   1      318.39      333.31     16.28 o 
   5   9   1      187.37      206.75     11.51 o 
   6   9   1      106.59       90.63     10.16 o 
   7   9   1      135.80      117.46     10.11 o 
   8   9   1       54.77       53.83     11.17 o 
   9   9   1      165.78      158.97     23.50 o 
  10   9   1       39.32       51.22      6.30 o 
  11   9   1      358.06      334.34     30.69 o 
  12   9   1      363.11      328.18     20.02 o 
  13   9   1       84.10       95.22      9.91 o 
  14   9   1      402.23      498.81     29.89 o 
  15   9   1       77.45       65.45      8.76 o 
  16   9   1       61.81       61.71      9.30 o 
  17   9   1      423.40      418.14     29.54 o 
  18   9   1      143.18      137.26     15.53 o 
  19   9   1       98.04       80.25     11.74 o 
  20   9   1       16.72       20.35     12.01 o 
  21   9   1      111.09      130.71     14.41 o 
  22   9   1       63.57       61.57     10.96 o 
  23   9   1       43.21       53.35     17.13 o 
 -22  10   1       79.20       85.39     14.07 o 
 -21  10   1       54.13       61.99      7.82 o 
 -20  10   1       75.88       74.97      9.03 o 
 -19  10   1       28.94       22.62      5.99 o 
 -18  10   1      132.62      123.54     11.65 o 
 -17  10   1      205.89      226.55     17.20 o 
 -16  10   1      214.37      245.63     18.58 o 
 -15  10   1       47.60       44.29      7.02 o 
 -14  10   1      500.13      521.35     34.26 o 
 -13  10   1      224.45      236.35     17.75 o 
 -12  10   1      312.73      352.82     20.25 o 
 -11  10   1      167.84      167.42     11.45 o 
 -10  10   1      174.74      181.80     12.25 o 
  -9  10   1      115.16      118.09      7.50 o 
  -8  10   1      139.99      130.81      7.54 o 
  -7  10   1      164.15      183.62     11.12 o 
  -6  10   1      168.98      158.51      9.73 o 
  -5  10   1       98.62      103.90      8.51 o 
  -4  10   1      439.29      406.34     25.64 o 
  -3  10   1      383.91      403.20     19.78 o 
  -2  10   1      810.89      923.35     43.62 o 
  -1  10   1      760.53      885.00     36.78 o 
   0  10   1      437.89      533.31     25.53 o 
   1  10   1      560.52      637.11     35.43 o 
   2  10   1      919.08      974.23     44.13 o 
   3  10   1      381.86      415.94     20.47 o 
   4  10   1      596.58      539.07     24.10 o 
   5  10   1      128.86      137.25      9.49 o 
   6  10   1      118.41      120.18     10.36 o 
   7  10   1      140.60      131.91     11.05 o 
   8  10   1      104.46      100.56      9.48 o 
   9  10   1      125.53      117.92      9.76 o 
  10  10   1      193.13      225.84     13.94 o 
  11  10   1      180.92      195.51     13.08 o 
  12  10   1      303.85      340.02     21.73 o 
  13  10   1      251.69      250.92     16.64 o 
  14  10   1      499.34      501.47     30.19 o 
  15  10   1       70.70       72.48      8.46 o 
  16  10   1      237.88      250.43     18.00 o 
  17  10   1      230.07      230.49     20.38 o 
  18  10   1      136.03      134.91     14.77 o 
  19  10   1       30.95       34.29      8.66 o 
  20  10   1       90.84       91.34     12.54 o 
  21  10   1       42.22       36.63      9.42 o 
  22  10   1       51.79       40.08     10.05 o 
 -22  11   1      109.34       94.64     16.61 o 
 -21  11   1      128.33      114.77     18.37 o 
 -20  11   1      316.83      331.46     30.97 o 
 -19  11   1       12.34       20.48      5.75 o 
 -18  11   1       40.75       59.67      7.51 o 
 -17  11   1      286.58      283.71     20.23 o 
 -16  11   1       87.63       89.43      9.25 o 
 -15  11   1      143.45      138.06     12.65 o 
 -14  11   1      309.14      298.68     21.70 o 
 -13  11   1      277.62      290.73     20.48 o 
 -12  11   1      287.34      321.73     18.70 o 
 -11  11   1      337.47      331.54     19.85 o 
 -10  11   1      609.22      593.54     32.08 o 
  -9  11   1      353.83      334.32     18.14 o 
  -8  11   1      341.46      335.50     17.61 o 
  -7  11   1       23.90       20.57      4.08 o 
  -6  11   1      339.97      345.59     18.47 o 
  -5  11   1      122.67      130.86     14.51 o 
  -4  11   1      524.12      479.62     28.92 o 
  -3  11   1      378.18      362.62     22.07 o 
  -2  11   1      187.30      173.20     10.56 o 
  -1  11   1      601.34      685.22     35.85 o 
   0  11   1       62.51       60.41      7.70 o 
   1  11   1      560.84      614.41     35.66 o 
   2  11   1      131.89      110.34      9.94 o 
   3  11   1      410.22      439.40     23.11 o 
   4  11   1      364.88      329.21     21.24 o 
   5  11   1      141.17      164.50     10.78 o 
   6  11   1      271.78      289.42     18.95 o 
   7  11   1       25.56       32.44      5.28 o 
   8  11   1      382.24      401.86     22.02 o 
   9  11   1      278.56      278.76     19.32 o 
  10  11   1      621.76      591.21     33.88 o 
  11  11   1      397.20      385.35     21.79 o 
  12  11   1      286.80      322.76     20.44 o 
  13  11   1      233.09      277.96     18.76 o 
  14  11   1      277.06      293.71     20.11 o 
  15  11   1      128.61      143.55     12.88 o 
  16  11   1       83.95       83.24      9.79 o 
  17  11   1      244.16      260.50     19.20 o 
  18  11   1       36.19       43.79     13.30 o 
  19  11   1       13.92       15.20     10.28 o 
  20  11   1      246.08      207.12     21.97 o 
  21  11   1      141.62      125.41     15.31 o 
  22  11   1      112.47      104.06     14.14 o 
 -21  12   1      233.53      261.84     27.96 o 
 -20  12   1       19.29       16.59      9.15 o 
 -19  12   1       49.54       49.98     11.87 o 
 -18  12   1       45.98       48.22      7.12 o 
 -17  12   1      108.71       98.79      9.66 o 
 -16  12   1       90.94      111.35     10.34 o 
 -15  12   1      146.65      155.59     12.48 o 
 -14  12   1       97.53       90.42     14.58 o 
 -13  12   1       71.52       89.27     15.84 o 
 -12  12   1      275.81      283.01     16.88 o 
 -11  12   1      311.40      278.58     16.31 o 
 -10  12   1      293.24      276.68     16.06 o 
  -9  12   1       91.88      112.01      8.78 o 
  -8  12   1       28.91       28.13      4.06 o 
  -7  12   1      306.93      304.75     18.32 o 
  -6  12   1       79.23       74.41      7.40 o 
  -5  12   1      115.83      117.91      9.20 o 
  -4  12   1      140.52      158.72     11.16 o 
  -3  12   1      175.76      169.14     10.39 o 
  -2  12   1      203.66      251.00     16.87 o 
  -1  12   1      544.72      609.57     34.94 o 
   0  12   1      115.74      117.07      9.81 o 
   1  12   1      571.43      634.57     34.93 o 
   2  12   1      300.63      342.29     17.74 o 
   3  12   1      118.68       88.39      9.30 o 
   4  12   1      160.56      164.24     11.93 o 
   5  12   1      114.86      103.93      9.33 o 
   6  12   1       84.64       83.49      8.29 o 
   7  12   1      321.19      303.26     19.23 o 
   8  12   1       34.65       40.36      6.09 o 
   9  12   1       88.83      103.49      9.90 o 
  10  12   1      265.36      235.85     17.21 o 
  11  12   1      255.41      255.21     17.87 o 
  12  12   1      245.65      268.11     18.56 o 
  13  12   1       72.38       93.35      9.76 o 
  14  12   1      112.63      113.27     11.05 o 
  15  12   1      121.70      124.28     12.60 o 
  16  12   1       81.32       76.83     10.24 o 
  17  12   1       89.83       81.07     10.10 o 
  18  12   1       32.38       33.95      9.05 o 
  19  12   1       34.15       18.39     11.30 o 
  20  12   1       22.75       22.91      8.65 o 
  21  12   1      216.94      198.09     21.31 o 
 -20  13   1       86.39       75.82     15.20 o 
 -19  13   1        9.54       13.07      9.26 o 
 -18  13   1       61.57       72.06     14.14 o 
 -17  13   1      202.69      206.27     24.11 o 
 -16  13   1       28.44       36.90      6.38 o 
 -15  13   1       79.84       81.49      8.58 o 
 -14  13   1       98.62      100.21      9.96 o 
 -13  13   1       55.78       58.42      6.45 o 
 -12  13   1      154.46      153.02     11.59 o 
 -11  13   1      239.49      220.28     13.97 o 
 -10  13   1      134.97      145.38     10.64 o 
  -9  13   1      230.19      229.63     13.97 o 
  -8  13   1       63.06       58.39      6.32 o 
  -7  13   1       67.29       62.87      7.09 o 
  -6  13   1       82.32       80.57      7.96 o 
  -5  13   1      297.95      300.60     18.11 o 
  -4  13   1      222.42      248.14     26.61 o 
  -3  13   1       56.19       67.69      7.27 o 
  -2  13   1      265.69      273.17     17.30 o 
  -1  13   1      272.02      304.46     19.41 o 
   0  13   1      230.68      207.49     14.03 o 
   1  13   1      317.97      332.47     19.46 o 
   2  13   1      281.02      277.26     17.26 o 
   3  13   1       56.31       75.19      7.69 o 
   4  13   1      141.68      144.64     22.07 o 
   5  13   1      309.65      317.65     19.14 o 
   6  13   1       82.81       87.06      9.47 o 
   7  13   1       72.19       80.45      8.42 o 
   8  13   1       64.97       63.90      8.94 o 
   9  13   1      230.92      210.39     15.20 o 
  10  13   1      149.78      151.50     12.82 o 
  11  13   1      204.17      219.59     15.65 o 
  12  13   1      177.75      187.28     14.03 o 
  13  13   1       44.66       42.00      7.45 o 
  14  13   1       85.80       94.19     10.47 o 
  15  13   1       55.88       45.04      8.40 o 
  16  13   1       32.21       36.74      7.50 o 
  17  13   1      228.37      210.38     17.09 o 
  18  13   1       62.27       82.62     10.40 o 
  19  13   1        8.60        9.85      7.68 o 
  20  13   1       65.96       67.65     14.05 o 
 -19  14   1       63.07       57.84     13.90 o 
 -18  14   1       44.77       56.21     12.66 o 
 -17  14   1      137.92      112.54     19.34 o 
 -16  14   1      123.85      133.23     18.82 o 
 -15  14   1      116.14      125.69     17.91 o 
 -14  14   1       37.33       26.68      6.01 o 
 -13  14   1       80.38       70.99      8.62 o 
 -12  14   1      499.92      546.24     36.61 o 
 -11  14   1      142.02      159.49     11.96 o 
 -10  14   1       74.75       76.36      7.35 o 
  -9  14   1       44.93       45.73      6.89 o 
  -8  14   1       45.65       34.94      5.40 o 
  -7  14   1       54.67       51.16      7.84 o 
  -6  14   1      136.08      148.22     15.17 o 
  -5  14   1      151.01      152.38     11.18 o 
  -4  14   1      319.26      321.57     21.17 o 
  -3  14   1      401.38      399.83     23.29 o 
  -2  14   1       67.94       73.76      8.16 o 
  -1  14   1      339.10      355.86     23.55 o 
   0  14   1       83.55      100.24      9.46 o 
   1  14   1      252.21      241.01     17.73 o 
   2  14   1       56.67       48.56      7.24 o 
   3  14   1      412.07      408.22     24.01 o 
   4  14   1      402.20      388.25     21.74 o 
   5  14   1      121.92      120.69     11.45 o 
   6  14   1       92.71       89.67     12.08 o 
   7  14   1       37.37       28.67      6.23 o 
   8  14   1       51.26       47.71      7.17 o 
   9  14   1       33.39       35.57      6.57 o 
  10  14   1       66.50       78.11      9.14 o 
  11  14   1      218.08      230.68     19.50 o 
  12  14   1      489.20      568.78     33.03 o 
  13  14   1       80.09       81.62      9.73 o 
  14  14   1       54.53       39.36      7.51 o 
  15  14   1      106.65       98.80     11.46 o 
  16  14   1      102.34      113.26     16.49 o 
  17  14   1      190.20      162.02     14.33 o 
  18  14   1       62.55       66.39     12.69 o 
  19  14   1       73.53       53.29     11.13 o 
 -18  15   1        9.73       -0.35      8.94 o 
 -17  15   1      122.65      109.58     16.69 o 
 -16  15   1       19.45       16.05      9.13 o 
 -15  15   1       67.01       63.97     12.99 o 
 -14  15   1      288.84      266.58     29.19 o 
 -13  15   1      158.02      162.83     20.04 o 
 -12  15   1      219.36      200.47     24.28 o 
 -11  15   1      190.28      163.84     14.98 o 
 -10  15   1      391.30      390.45     26.68 o 
  -9  15   1      114.10      127.96      9.33 o 
  -8  15   1       67.26       67.50      8.36 o 
  -7  15   1       59.87       65.70     17.83 o 
  -6  15   1      180.79      178.32     12.78 o 
  -5  15   1      102.91      115.90     10.72 o 
  -4  15   1      272.18      258.96     15.30 o 
  -3  15   1      239.43      240.83     16.00 o 
  -2  15   1      110.77       90.53     14.75 o 
  -1  15   1      111.49      137.67     11.12 o 
   0  15   1       82.70       78.87      8.33 o 
   1  15   1       99.77      116.00     11.88 o 
   2  15   1       83.64       77.47      8.61 o 
   3  15   1      251.69      244.46     16.24 o 
   4  15   1      190.32      197.95     15.41 o 
   5  15   1      112.21      150.16     11.85 o 
   6  15   1      121.81      120.29     12.49 o 
   7  15   1       89.29      102.72      9.68 o 
   8  15   1       78.89       84.42      9.22 o 
   9  15   1       82.13       76.96      9.99 o 
  10  15   1      418.78      417.49     24.84 o 
  11  15   1      260.96      235.47     15.83 o 
  12  15   1      229.92      238.91     17.56 o 
  13  15   1      128.79      140.49     13.49 o 
  14  15   1      237.97      240.54     18.87 o 
  15  15   1       62.09       65.20      9.52 o 
  16  15   1       22.82       29.64      7.47 o 
  17  15   1       83.34       72.09     10.34 o 
  18  15   1        6.54        7.02      6.75 o 
 -16  16   1       89.39       96.80     16.58 o 
 -14  16   1       10.17        4.50      8.17 o 
 -13  16   1       64.80       59.57     12.32 o 
 -12  16   1      113.66       99.84     15.77 o 
 -11  16   1      250.84      217.42     24.09 o 
 -10  16   1      126.14      115.14     16.32 o 
  -9  16   1      171.63      157.36     20.27 o 
  -8  16   1        5.85       -2.44      7.07 o 
  -7  16   1       70.54       71.23      7.10 o 
  -6  16   1      118.10      122.02     12.94 o 
  -5  16   1      296.92      295.67     19.67 o 
  -4  16   1      190.58      168.56     14.19 o 
  -3  16   1       45.20       51.26      7.17 o 
  -2  16   1       97.02       92.42      9.61 o 
  -1  16   1       37.74       33.96      6.36 o 
   0  16   1      185.32      220.05     15.32 o 
   1  16   1       42.10       47.26      6.81 o 
   2  16   1       96.78      109.41     10.28 o 
   3  16   1       37.67       42.24      6.89 o 
   4  16   1      239.56      264.35     20.77 o 
   5  16   1      271.27      253.35     18.36 o 
   6  16   1      121.02      130.98     11.83 o 
   7  16   1       73.33       72.23     10.51 o 
   8  16   1        5.69        4.62      5.56 o 
   9  16   1      168.35      164.84     14.06 o 
  10  16   1       93.20       71.68      9.81 o 
  11  16   1      206.47      185.17     16.03 o 
  12  16   1       81.94       88.79     10.73 o 
  13  16   1       60.01       57.40      9.16 o 
  14  16   1       15.57       35.29      7.58 o 
  15  16   1       60.96       70.07      9.81 o 
  16  16   1       86.38       75.78     10.56 o 
  17  16   1       21.74       12.85     13.95 o 
 -15  17   1       47.72       40.76     12.52 o 
 -14  17   1       25.21       20.78      9.81 o 
 -13  17   1        5.97       10.78      8.92 o 
 -12  17   1      182.19      217.57     26.32 o 
 -11  17   1      213.79      168.39     21.97 o 
 -10  17   1      149.39      141.64     19.98 o 
  -9  17   1      165.10      166.14     21.84 o 
  -8  17   1       30.81       14.60      8.82 o 
  -7  17   1       40.50       32.58     10.58 o 
  -6  17   1       63.44       48.31     11.96 o 
  -5  17   1      210.23      195.36     18.21 o 
  -4  17   1      220.42      224.02     15.79 o 
  -3  17   1       46.42       62.15      7.93 o 
  -2  17   1       48.67       50.39      7.46 o 
  -1  17   1      144.29      142.37     11.73 o 
   0  17   1       88.45       87.38     13.11 o 
   1  17   1      102.75       95.16     10.69 o 
   2  17   1       34.84       39.89      7.15 o 
   3  17   1       35.89       45.52      8.23 o 
   4  17   1      227.28      232.55     16.17 o 
   5  17   1      245.91      240.25     16.04 o 
   6  17   1       68.54       72.90      9.10 o 
   7  17   1       47.55       45.18      7.93 o 
   8  17   1       41.18       45.92     12.06 o 
   9  17   1      158.69      165.53     14.76 o 
  10  17   1      141.35      146.85     13.99 o 
  11  17   1      178.69      172.35     15.42 o 
  12  17   1      211.54      249.48     18.53 o 
  13  17   1        6.99        3.01      6.19 o 
  14  17   1       32.72       31.74      8.00 o 
  15  17   1       62.09       63.31      9.80 o 
 -13  18   1       34.38       36.08     12.04 o 
 -12  18   1      247.23      239.78     29.23 o 
 -11  18   1       69.24       70.96     14.87 o 
 -10  18   1       29.35       22.49     10.26 o 
  -9  18   1       29.50       40.28     11.65 o 
  -8  18   1       36.06       18.98      9.90 o 
  -7  18   1        8.95        9.94      8.50 o 
  -6  18   1       92.27       94.08     14.74 o 
  -5  18   1      117.41      104.48     16.63 o 
  -4  18   1      100.14       86.35     16.80 o 
  -3  18   1      179.92      178.89     20.75 o 
  -2  18   1      111.82      136.87     11.41 o 
  -1  18   1      129.61      124.62     11.37 o 
   0  18   1        6.84        6.91      5.27 o 
   1  18   1       87.56       92.30     14.01 o 
   2  18   1       70.91       86.04     13.50 o 
   3  18   1      177.35      181.16     14.62 o 
   4  18   1      132.48      156.89     13.13 o 
   5  18   1      102.54       95.75     10.61 o 
   6  18   1       66.33       66.04      9.33 o 
   7  18   1       11.37       12.55      6.12 o 
   8  18   1       46.59       44.58      7.96 o 
   9  18   1       28.65       26.07      7.13 o 
  10  18   1       22.15       35.21      7.93 o 
  11  18   1       77.19       85.07     10.86 o 
  12  18   1      223.53      257.79     20.07 o 
  13  18   1       21.84       25.94      7.95 o 
 -11  19   1      105.67       61.27     15.96 o 
 -10  19   1      140.01      126.64     20.10 o 
  -9  19   1       41.20       57.96     12.67 o 
  -8  19   1       14.92       13.01      9.62 o 
  -7  19   1       50.15       50.14     13.49 o 
  -6  19   1       35.31       30.59     10.92 o 
  -5  19   1       53.53       47.22     12.52 o 
  -4  19   1      105.70      108.78     16.90 o 
  -3  19   1      120.01      120.87     18.17 o 
  -2  19   1       47.64       52.93      9.67 o 
  -1  19   1       11.09        1.28      6.12 o 
   0  19   1      104.75      112.58     11.69 o 
   1  19   1        9.47        8.25      7.18 o 
   2  19   1       45.38       48.80      8.19 o 
   3  19   1      121.55      114.36     12.11 o 
   4  19   1       84.29      100.62     13.97 o 
   5  19   1       60.63       67.08      9.13 o 
   6  19   1       38.46       23.88      7.22 o 
   7  19   1       77.59       88.89     10.75 o 
   8  19   1       18.73       16.63      6.74 o 
   9  19   1       28.65       24.13      9.43 o 
  10  19   1      140.24      141.05     14.18 o 
  11  19   1      163.04      140.44     13.48 o 
  -8  20   1       11.04       23.90     11.67 o 
  -7  20   1        5.99       -6.10      8.78 o 
  -6  20   1       80.82       59.07     13.81 o 
  -5  20   1      122.28      121.18     18.42 o 
  -4  20   1      189.98      154.89     21.82 o 
  -3  20   1       32.82       22.88     11.05 o 
  -2  20   1       65.50       46.19     12.50 o 
  -1  20   1        2.83       -1.37      6.52 o 
   0  20   1       73.20       72.13     13.82 o 
   1  20   1        4.21        5.87      7.38 o 
   2  20   1       53.55       48.13     10.39 o 
   3  20   1       44.89       44.22      8.35 o 
   4  20   1      183.59      146.95     14.10 o 
   5  20   1      110.09       97.86     11.55 o 
   6  20   1       80.50       66.65      9.75 o 
   7  20   1        6.60       -2.95      5.93 o 
   8  20   1       14.83       24.67      7.69 o 
  -2  21   1       22.43       20.86     11.44 o 
  -1  21   1      119.68       92.16     16.43 o 
   0  21   1       32.80       17.65      8.85 o 
   1  21   1       85.95       74.38     12.98 o 
   2  21   1       29.71       22.97      9.04 o 
 -20   0   2      100.33      111.63     12.51 o 
 -19   0   2      355.40      361.69     29.98 o 
 -18   0   2      221.74      192.29     20.22 o 
 -17   0   2      207.08      170.99     16.11 o 
 -16   0   2      647.21      630.69     53.74 o 
 -15   0   2      788.65      756.11     71.95 o 
 -14   0   2     1406.91     1383.14    127.09 o 
 -13   0   2      809.71      768.68     72.71 o 
 -12   0   2      387.13      409.98     34.13 o 
  -3   0   2     1924.58     1980.03    153.86 o 
  -2   0   2      615.75      513.55     46.72 o 
  -1   0   2     2158.53     2655.54    231.20 o 
   0   0   2     3260.36     4076.19    357.82 o 
   1   0   2     2406.37     2594.48    230.81 o 
   2   0   2      563.36      501.11     46.20 o 
   3   0   2     1286.01     1487.84    152.32 o 
   4   0   2      352.53      281.65     27.94 o 
   5   0   2      972.25      882.57     81.11 o 
   6   0   2     2967.79     3325.13    278.11 o 
   8   0   2     1229.50     1114.63     93.17 o 
   9   0   2      641.05      764.21     61.94 o 
  10   0   2      617.32      655.15     66.58 o 
  11   0   2     1018.47      964.21     77.16 o 
  12   0   2      310.13      349.74     37.55 o 
  13   0   2      919.42      902.71     77.15 o 
  14   0   2     1552.85     1530.32    132.10 o 
  15   0   2      815.69      847.65     76.59 o 
  16   0   2      571.77      570.86     58.07 o 
  17   0   2      162.36      140.07     21.57 o 
  19   0   2      263.07      263.41     34.71 o 
  20   0   2      125.23      137.14     20.47 o 
  21   0   2      302.01      257.83     35.00 o 
  22   0   2      138.98      160.78     24.19 o 
 -21   1   2      157.49      147.42     15.59 o 
 -20   1   2      193.09      180.93     18.34 o 
 -19   1   2      120.50      102.08      9.41 o 
 -18   1   2      146.32      133.63      9.19 o 
 -17   1   2       44.91       42.08      4.74 o 
 -16   1   2      285.51      231.90     15.32 o 
 -15   1   2      766.61      723.78     46.62 o 
 -14   1   2      491.32      466.94     30.70 o 
 -13   1   2      326.77      332.38     20.60 o 
 -12   1   2      147.58      142.81     14.12 o 
  -6   1   2     2814.33     2867.86    245.63 o 
  -5   1   2      462.59      383.16     37.07 o 
  -2   1   2     1085.99     1192.74     69.04 o 
  -1   1   2      615.28      652.03     43.40 o 
   0   1   2     1232.66     1595.28     99.72 o 
   1   1   2      655.62      710.21     43.35 o 
   2   1   2      855.22      983.16     68.28 o 
   3   1   2      977.24      882.93     76.94 o 
   4   1   2      328.36      373.17     24.09 o 
   5   1   2      601.15      555.11     44.87 o 
   6   1   2     2737.20     2799.12    243.93 o 
   7   1   2     2023.90     2142.13    129.77 o 
   8   1   2      478.20      385.73     70.99 o 
   9   1   2     1086.71     1073.23    106.43 o 
  10   1   2      297.92      307.73     21.57 o 
  11   1   2      426.65      396.11     45.07 o 
  13   1   2      310.66      304.75     23.16 o 
  14   1   2      464.54      508.25     33.72 o 
  15   1   2      687.08      751.03     49.78 o 
  16   1   2      239.81      220.60     18.46 o 
  17   1   2       54.95       50.10      8.37 o 
  18   1   2      111.03      107.82     12.95 o 
  19   1   2      184.03      194.67     16.33 o 
  20   1   2      186.85      178.75     17.86 o 
  21   1   2      150.23      126.28     15.38 o 
  22   1   2      130.82      128.81     22.83 o 
  23   1   2      309.07      292.74     38.41 o 
  24   1   2      201.76      208.78     30.44 o 
 -21   2   2       33.11       37.15      7.18 o 
 -20   2   2       25.21       25.74      6.06 o 
 -19   2   2       22.86       27.62      6.12 o 
 -18   2   2       35.64       30.10      4.17 o 
 -17   2   2       21.30       16.81      3.20 o 
 -16   2   2       45.87       35.25      4.15 o 
 -15   2   2       43.35       40.64      4.14 o 
 -14   2   2       31.20       21.55      4.74 o 
 -13   2   2      219.02      229.15     22.33 o 
 -12   2   2      136.25      153.57     15.01 o 
 -11   2   2       71.90       67.29      7.17 o 
  -5   2   2      346.83      319.95     27.44 o 
  -4   2   2      245.53      247.37     25.08 o 
   0   2   2      435.02      600.03     38.78 o 
   1   2   2       57.68       57.18      5.59 o 
   2   2   2      914.48     1155.78     71.69 o 
   3   2   2      450.91      487.90     32.71 o 
   4   2   2      292.10      281.39     23.30 o 
   5   2   2      274.99      256.43     24.64 o 
   6   2   2      192.60      218.13     14.85 o 
   7   2   2      177.14      187.54     11.75 o 
   8   2   2      534.19      544.14     35.30 o 
   9   2   2       80.12      102.10     12.79 o 
  10   2   2       54.92       53.06      6.62 o 
  11   2   2       60.79       55.71      7.14 o 
  12   2   2      144.25      161.18     13.14 o 
  13   2   2      245.49      273.37     19.12 o 
  14   2   2       35.84       35.75      8.96 o 
  15   2   2       37.11       55.58      7.75 o 
  16   2   2       54.48       56.42      8.24 o 
  17   2   2       21.83       20.44      6.42 o 
  18   2   2       45.72       36.71      7.89 o 
  19   2   2       27.35       28.06      7.62 o 
  20   2   2       16.95       11.29     10.51 o 
  21   2   2       22.48       22.85     11.81 o 
  22   2   2       16.33       14.42     12.29 o 
  23   2   2        7.30        1.25     10.54 o 
  24   2   2       27.79       34.11     15.22 o 
  25   2   2       17.55       12.40     12.76 o 
 -21   3   2       31.07       25.99      6.77 o 
 -20   3   2       79.81       70.91     10.59 o 
 -19   3   2       18.36       19.05      5.91 o 
 -18   3   2      144.57      138.67     13.18 o 
 -17   3   2      136.54      115.55     13.49 o 
 -16   3   2      351.57      319.31     26.72 o 
 -15   3   2      302.01      314.74     27.16 o 
 -14   3   2      221.41      240.49     22.55 o 
 -13   3   2       35.67       39.07      5.96 o 
 -12   3   2      171.54      172.44     16.38 o 
 -11   3   2      307.69      247.83     21.24 o 
 -10   3   2      186.95      218.58     14.16 o 
  -9   3   2      608.78      621.84     50.40 o 
  -8   3   2      179.20      174.52     21.63 o 
  -7   3   2     1117.55     1099.10    108.90 o 
  -3   3   2      180.53       82.48     10.91 o 
  -2   3   2      639.19      287.97     28.33 o 
   3   3   2      137.20      131.95     14.79 o 
   4   3   2      100.12      116.01     15.45 o 
   5   3   2      499.07      467.21     31.98 o 
   6   3   2     1139.60     1198.35     74.81 o 
   7   3   2     1230.43     1333.13     76.91 o 
   8   3   2      258.33      273.10     23.73 o 
   9   3   2      410.46      480.82     36.52 o 
  10   3   2      234.26      268.98     24.44 o 
  11   3   2      282.32      241.60     17.40 o 
  12   3   2      161.34      169.96     14.11 o 
  13   3   2       34.34       40.97      8.84 o 
  14   3   2      190.61      226.20     18.44 o 
  15   3   2      253.85      272.50     21.86 o 
  16   3   2      245.19      215.97     20.55 o 
  17   3   2      129.75      121.57     13.51 o 
  18   3   2       93.69       99.16     18.72 o 
  19   3   2       26.65       34.27     12.44 o 
  20   3   2       89.55       91.01     18.33 o 
  21   3   2       27.25       37.03     13.42 o 
  22   3   2       88.81       56.92     18.21 o 
  23   3   2      237.23      241.11     34.72 o 
  24   3   2       98.61       96.78     21.20 o 
  25   3   2       85.55       95.17     21.83 o 
 -22   4   2       98.07      127.38     13.24 o 
 -21   4   2      210.93      257.73     24.77 o 
 -20   4   2       69.32       74.62     10.92 o 
 -19   4   2      183.26      190.26     19.20 o 
 -18   4   2      261.34      238.10     26.71 o 
 -17   4   2      203.72      206.97     20.85 o 
 -16   4   2      154.99      133.90     13.38 o 
 -15   4   2      538.01      516.79     50.00 o 
 -14   4   2     1076.93     1103.58    107.47 o 
 -13   4   2      626.48      585.99     58.84 o 
 -12   4   2      555.04      553.17     42.93 o 
 -11   4   2      715.44      721.02     72.23 o 
 -10   4   2      528.48      521.85     42.37 o 
  -9   4   2      317.20      352.66     19.13 o 
  -8   4   2      326.24      320.37     17.07 o 
  -7   4   2      194.01      234.41     26.18 o 
  -6   4   2      638.75      781.43     72.00 o 
  -5   4   2     1254.52     1218.06    106.51 o 
  -4   4   2      361.44      286.48     28.34 o 
   0   4   2     1201.02     1331.77    119.26 o 
   1   4   2     1097.34     1128.33     89.25 o 
   2   4   2     1451.99     1570.23    129.64 o 
   3   4   2      899.99      946.08     98.33 o 
   4   4   2      286.89      299.88     27.88 o 
   5   4   2     1066.05     1088.94    107.28 o 
   6   4   2      558.25      725.43     48.39 o 
   7   4   2      191.99      253.01     16.66 o 
   9   4   2      380.26      397.45     36.11 o 
  10   4   2      418.71      479.58     33.31 o 
  11   4   2      960.77      913.12     77.19 o 
  12   4   2      417.61      455.51     33.73 o 
  13   4   2      791.03      738.58     64.13 o 
  14   4   2     1181.28     1315.29     80.16 o 
  15   4   2      586.29      599.55     55.47 o 
  16   4   2      103.49      101.47     18.37 o 
  17   4   2      194.40      174.59     27.01 o 
  18   4   2      368.23      336.50     34.21 o 
  19   4   2      173.21      153.63     25.58 o 
  20   4   2       82.87       96.13     18.85 o 
  21   4   2      222.61      233.67     33.33 o 
  22   4   2       75.56       51.21     17.92 o 
  23   4   2      396.51      377.46     45.22 o 
  24   4   2      179.73      176.92     29.08 o 
  25   4   2      143.29       96.53     23.95 o 
 -22   5   2      155.09      173.58     18.40 o 
 -21   5   2      228.57      226.90     22.69 o 
 -20   5   2      201.68      221.32     22.49 o 
 -19   5   2      126.42      132.75     16.72 o 
 -18   5   2      270.39      275.76     24.14 o 
 -17   5   2       98.10      101.93     11.79 o 
 -16   5   2      291.87      275.83     25.25 o 
 -15   5   2     1341.19     1349.00    130.79 o 
 -14   5   2      211.40      222.55     19.53 o 
 -13   5   2      402.24      406.81     37.00 o 
 -12   5   2      311.16      311.42     28.36 o 
 -10   5   2      321.56      316.10     23.08 o 
  -9   5   2      597.32      560.03     35.06 o 
  -8   5   2      315.59      336.77     19.24 o 
  -7   5   2      731.81      843.89     42.70 o 
  -6   5   2     1688.31     1613.58     78.17 o 
  -5   5   2      666.42      598.15     40.89 o 
  -4   5   2      593.86      583.81     57.03 o 
  -3   5   2      720.02      668.82     42.23 o 
  -2   5   2      549.79      454.78     33.92 o 
  -1   5   2     2569.51     3035.51    268.51 o 
   0   5   2     3016.35     3654.74    342.91 o 
   1   5   2     2320.30     2554.91    255.09 o 
   2   5   2      425.56      398.79     29.84 o 
   4   5   2      383.84      417.61     43.98 o 
   5   5   2      902.96      763.29     58.48 o 
   6   5   2     1606.37     1452.12    137.53 o 
   7   5   2      816.09      831.89     52.84 o 
   8   5   2      492.29      476.22     37.84 o 
   9   5   2      454.16      472.57     35.17 o 
  10   5   2      407.66      382.58     35.30 o 
  11   5   2      770.86      761.96     67.59 o 
  13   5   2      429.88      403.07     41.19 o 
  14   5   2      165.59      158.07     24.38 o 
  15   5   2     1448.15     1601.81    137.19 o 
  16   5   2      272.11      260.82     30.74 o 
  17   5   2       77.37       80.91     16.90 o 
  18   5   2      234.44      202.01     30.59 o 
  19   5   2      195.01      196.15     26.65 o 
  20   5   2      215.61      190.39     29.86 o 
  21   5   2      209.91      217.12     31.85 o 
  22   5   2      149.96      119.73     25.19 o 
  23   5   2       99.60      115.10     22.81 o 
  24   5   2      175.99      190.58     29.74 o 
 -22   6   2       62.17       59.86     10.81 o 
 -21   6   2      115.53      117.23     14.39 o 
 -20   6   2       54.67       37.87      8.40 o 
 -19   6   2       70.53       81.78     10.97 o 
 -18   6   2      140.58      126.46     16.55 o 
 -17   6   2       99.65      104.48     11.56 o 
 -16   6   2       93.54       92.09     12.22 o 
 -15   6   2      205.66      213.19     20.27 o 
 -14   6   2      105.97       90.02     12.08 o 
 -13   6   2      917.69      992.30     98.88 o 
 -12   6   2      402.28      434.57     39.55 o 
 -11   6   2      304.33      303.07     21.67 o 
 -10   6   2      243.42      220.04     16.62 o 
  -9   6   2      180.94      209.33     14.64 o 
  -8   6   2      851.29      791.82     49.28 o 
  -7   6   2      546.04      514.95     28.18 o 
  -6   6   2      105.74       99.31      5.62 o 
  -5   6   2      347.82      342.11     14.63 o 
  -4   6   2      492.96      473.34     23.25 o 
  -3   6   2     1862.37     2147.52    108.30 o 
  -2   6   2     1602.57     2008.86    107.66 o 
   0   6   2     1625.65     2417.59    221.62 o 
   1   6   2      254.49      286.53     29.99 o 
   2   6   2     1824.65     2183.63    137.22 o 
   3   6   2     1219.33     1428.03     97.96 o 
   4   6   2      614.89      613.67     29.27 o 
   5   6   2      283.71      260.10     16.83 o 
   6   6   2      100.08      102.88      7.74 o 
   7   6   2      603.12      534.60     29.56 o 
   8   6   2      784.74      748.88     49.44 o 
   9   6   2      172.74      185.42     22.94 o 
  10   6   2      226.08      230.45     17.73 o 
  11   6   2      326.97      319.93     22.18 o 
  12   6   2      383.34      412.81     29.58 o 
  13   6   2     1051.75     1202.76    104.92 o 
  14   6   2      127.67      153.99     20.73 o 
  15   6   2      166.96      175.21     26.08 o 
  16   6   2      120.84      106.06     19.05 o 
  17   6   2       73.99       57.73     16.25 o 
  18   6   2      197.44      187.25     26.01 o 
  19   6   2       63.96       46.36     14.65 o 
  20   6   2       47.11       51.44     15.48 o 
  21   6   2       98.99       80.90     20.25 o 
  22   6   2       76.96       70.29     18.62 o 
  23   6   2       60.57       44.69     16.53 o 
  24   6   2       53.61       29.33     15.94 o 
 -22   7   2      110.46       94.93     13.14 o 
 -21   7   2       58.30       47.24      9.33 o 
 -20   7   2       73.95       60.79     10.67 o 
 -19   7   2      144.79      148.06     15.15 o 
 -18   7   2      247.55      240.28     23.91 o 
 -17   7   2      240.33      224.51     22.11 o 
 -16   7   2      301.49      282.10     24.27 o 
 -15   7   2       32.67       38.31      7.72 o 
 -14   7   2      356.41      445.96     34.69 o 
 -13   7   2      328.33      338.85     32.98 o 
 -12   7   2      651.91      629.31     54.67 o 
 -11   7   2      273.54      260.77     18.00 o 
 -10   7   2      104.77      112.28     10.02 o 
  -9   7   2      189.40      173.14     13.53 o 
  -8   7   2      362.09      336.19     24.12 o 
  -7   7   2      168.80      136.04      8.95 o 
  -6   7   2      520.78      507.08     26.91 o 
  -5   7   2      496.57      465.69     23.17 o 
  -4   7   2      299.84      331.08     16.81 o 
  -3   7   2     1451.70     1485.60     75.05 o 
  -2   7   2     1048.81     1149.47     72.72 o 
  -1   7   2      361.97      470.56     22.55 o 
   0   7   2     1262.24     1616.96     83.89 o 
   1   7   2      456.41      549.66     27.82 o 
   2   7   2     1565.90     1559.11     75.19 o 
   3   7   2     1337.96     1431.72     92.30 o 
   4   7   2      221.35      253.53     19.78 o 
   5   7   2      421.93      361.61     23.01 o 
   6   7   2      503.81      471.73     27.01 o 
   7   7   2      221.64      204.77     14.22 o 
   8   7   2      397.33      379.48     20.85 o 
   9   7   2      294.16      134.83     20.49 o 
  10   7   2      111.89      115.44     11.74 o 
  11   7   2      197.33      201.79     18.13 o 
  12   7   2      517.93      540.37     39.58 o 
  13   7   2      389.33      356.25     24.89 o 
  14   7   2      262.72      289.73     25.17 o 
  15   7   2       49.58       73.74     15.24 o 
  16   7   2      204.80      173.59     29.29 o 
  17   7   2      203.57      222.47     27.85 o 
  18   7   2      205.08      219.14     32.12 o 
  19   7   2      119.51      119.28     22.01 o 
  20   7   2       90.15       62.98     17.88 o 
  21   7   2       42.88       49.17     15.91 o 
  22   7   2      100.96      114.86     22.58 o 
  23   7   2       14.29       16.33     14.22 o 
 -22   8   2      134.26      149.17     16.86 o 
 -21   8   2       39.10       40.51      9.20 o 
 -20   8   2       67.31       71.23     11.59 o 
 -19   8   2       46.92       53.77     10.13 o 
 -18   8   2      326.74      337.51     31.98 o 
 -17   8   2      357.57      396.96     36.76 o 
 -16   8   2      131.24      147.77     18.63 o 
 -15   8   2      196.47      204.22     23.29 o 
 -14   8   2      461.50      500.34     50.78 o 
 -13   8   2      501.69      508.94     51.96 o 
 -12   8   2      482.13      481.97     29.24 o 
 -11   8   2      463.02      471.57     34.52 o 
 -10   8   2      552.05      584.51     35.67 o 
  -9   8   2      130.21      116.82     11.22 o 
  -8   8   2      538.72      500.33     34.14 o 
  -7   8   2      197.42      200.07     13.85 o 
  -6   8   2      188.28      179.89     11.47 o 
  -5   8   2      402.18      384.11     20.51 o 
  -4   8   2       23.90       21.60      3.94 o 
  -3   8   2     1336.29     1478.02     84.51 o 
  -2   8   2     2397.55     2780.75    144.58 o 
  -1   8   2      967.76     1057.69     59.52 o 
   0   8   2      241.33      245.98     14.28 o 
   1   8   2     1166.42     1250.37     60.33 o 
   2   8   2     2423.02     2792.43    144.87 o 
   3   8   2     1040.87     1209.57     70.24 o 
   4   8   2       20.54       17.84      6.79 o 
   5   8   2      361.05      331.07     24.98 o 
   6   8   2      250.79      233.88     16.23 o 
   7   8   2      163.32      147.30     13.77 o 
   8   8   2      532.41      548.33     36.28 o 
   9   8   2      171.33      150.20     11.22 o 
  10   8   2      446.71      481.29     30.24 o 
  11   8   2      605.72      577.71     35.26 o 
  12   8   2      344.26      333.70     28.87 o 
  13   8   2      664.91      736.98     59.46 o 
  14   8   2      516.74      567.26     37.13 o 
  15   8   2      250.82      260.06     18.72 o 
  16   8   2      185.37      189.10     27.04 o 
  17   8   2      342.26      391.73     43.29 o 
  18   8   2      362.56      348.30     39.08 o 
  19   8   2       71.16       76.73     17.60 o 
  20   8   2       93.49       98.55     20.10 o 
  21   8   2       54.75       52.27     16.45 o 
  22   8   2      103.56      126.73     25.71 o 
  23   8   2      220.17      140.29     29.22 o 
 -22   9   2       81.81       94.57     13.09 o 
 -21   9   2       96.74       95.75     14.04 o 
 -20   9   2      163.83      179.81     18.59 o 
 -19   9   2       48.93       45.74      9.61 o 
 -18   9   2      147.07      165.84     17.94 o 
 -17   9   2      132.18      151.00     17.22 o 
 -16   9   2      227.88      227.86     22.43 o 
 -15   9   2      784.16      809.39     78.21 o 
 -14   9   2       22.92       24.77      6.70 o 
 -13   9   2      158.17      171.59     17.44 o 
 -12   9   2      153.45      157.85     14.26 o 
 -11   9   2      729.21      697.85     58.66 o 
 -10   9   2      562.43      520.64     38.50 o 
  -9   9   2       73.69       75.03      7.89 o 
  -8   9   2      137.14      153.08     13.13 o 
  -7   9   2      396.59      440.17     29.27 o 
  -6   9   2      790.60      733.87     42.94 o 
  -5   9   2      393.19      365.90     19.54 o 
  -4   9   2      177.96      174.08     10.75 o 
  -3   9   2      406.49      384.82     22.97 o 
  -2   9   2      212.65      225.45     14.58 o 
  -1   9   2     1106.43     1288.00     67.05 o 
   0   9   2     2705.71     3067.88    161.06 o 
   1   9   2     1128.37     1269.16     67.82 o 
   2   9   2      314.56      313.83     16.12 o 
   3   9   2      476.54      453.46     23.70 o 
   4   9   2      190.16      180.77     13.49 o 
   5   9   2      336.01      308.88     23.75 o 
   6   9   2      589.71      555.05     43.36 o 
   7   9   2      403.47      413.53     29.59 o 
   8   9   2      213.32      234.20     15.62 o 
   9   9   2       52.90       59.20      6.78 o 
  10   9   2      719.06      687.97     33.36 o 
  11   9   2      485.81      469.20     31.00 o 
  12   9   2      231.75      244.19     18.14 o 
  13   9   2      145.92      144.89     19.31 o 
  14   9   2       19.89       23.76      6.34 o 
  15   9   2      856.42      890.14     56.86 o 
  16   9   2      207.98      192.85     17.81 o 
  17   9   2      135.01      139.88     14.16 o 
  18   9   2      136.58      154.93     25.80 o 
  19   9   2       50.04       63.77     16.53 o 
  20   9   2      151.63      112.55     25.05 o 
  21   9   2       94.48      110.78     23.06 o 
  22   9   2       64.15       79.53     20.76 o 
 -21  10   2      127.91      128.24     16.72 o 
 -20  10   2       79.83       93.37     13.47 o 
 -19  10   2      125.52      119.48     15.06 o 
 -18  10   2       69.68       80.33     13.03 o 
 -17  10   2      128.21      131.01     14.10 o 
 -16  10   2       11.60       15.59      6.91 o 
 -15  10   2      123.00      128.41     14.56 o 
 -14  10   2       71.53       88.41     12.75 o 
 -13  10   2      611.24      644.19     47.99 o 
 -12  10   2      372.96      384.78     26.00 o 
 -11  10   2      265.74      258.11     21.58 o 
 -10  10   2      419.52      380.42     32.26 o 
  -9  10   2      322.38      328.64     21.75 o 
  -8  10   2      146.60      154.92     13.26 o 
  -7  10   2      655.90      641.01     42.85 o 
  -6  10   2      186.54      175.50     12.19 o 
  -5  10   2      161.41      152.08     11.56 o 
  -4  10   2      246.66      282.69     17.07 o 
  -3  10   2      835.89      824.03     41.79 o 
  -2  10   2      348.57      421.06     24.73 o 
  -1  10   2      349.62      368.02     21.13 o 
   0  10   2      329.55      458.70     26.00 o 
   1  10   2      340.74      347.05     21.09 o 
   2  10   2      506.55      608.47     35.06 o 
   3  10   2      534.85      594.71     51.57 o 
   4  10   2      263.90      281.05     16.88 o 
   5  10   2      218.35      203.15     12.42 o 
   6  10   2      223.75      235.78     13.84 o 
   7  10   2      615.33      647.44     36.16 o 
   8  10   2      163.78      157.62     11.29 o 
   9  10   2      253.13      257.06     18.42 o 
  10  10   2      500.51      469.58     24.53 o 
  11  10   2      332.39      342.74     19.15 o 
  12  10   2      285.93      334.71     22.13 o 
  13  10   2      741.69      807.49     41.15 o 
  14  10   2       88.21       96.82     10.98 o 
  15  10   2       93.40      107.72     12.14 o 
  16  10   2       12.56       20.20     11.90 o 
  17  10   2       86.64       67.17     10.77 o 
  18  10   2      107.54      113.94     21.87 o 
  19  10   2      117.95      118.78     22.87 o 
  20  10   2       76.71       84.96     20.72 o 
  21  10   2      164.90      116.82     25.15 o 
  22  10   2      204.74      185.32     33.33 o 
 -21  11   2       66.68       70.07     11.90 o 
 -20  11   2       20.54       21.88      7.92 o 
 -19  11   2      288.14      297.21     27.67 o 
 -18  11   2      169.71      162.99     19.74 o 
 -17  11   2      144.03      142.64     17.23 o 
 -16  11   2      129.42      108.71     14.54 o 
 -15  11   2       65.08       58.39     10.24 o 
 -14  11   2      294.62      329.10     29.75 o 
 -13  11   2      335.41      326.32     24.29 o 
 -12  11   2      503.67      483.50     30.48 o 
 -11  11   2       84.92       82.14      9.65 o 
 -10  11   2      210.56      208.11     15.51 o 
  -9  11   2      349.75      324.22     24.01 o 
  -8  11   2      170.56      182.55     14.62 o 
  -7  11   2      574.28      540.15     35.45 o 
  -6  11   2      489.10      442.44     31.43 o 
  -5  11   2      117.70      110.41      8.67 o 
  -4  11   2      152.83      177.49     11.79 o 
  -3  11   2     1126.73     1086.32     57.89 o 
  -2  11   2      570.16      599.28     33.79 o 
  -1  11   2      198.88      236.42     15.70 o 
   0  11   2      305.72      309.52     18.78 o 
   1  11   2      302.51      321.83     21.50 o 
   2  11   2      818.37      829.04     47.76 o 
   3  11   2     1124.40     1108.83     58.66 o 
   4  11   2      161.62      192.03     12.39 o 
   5  11   2      111.90       97.89      8.83 o 
   6  11   2      535.34      512.54     27.44 o 
   7  11   2      517.52      503.53     29.63 o 
   8  11   2      186.58      181.94     13.12 o 
   9  11   2      460.80      449.37     39.35 o 
  10  11   2      161.43      155.17     13.06 o 
  11  11   2       80.93       86.16      8.87 o 
  12  11   2      368.68      355.26     25.25 o 
  13  11   2      336.28      328.34     20.99 o 
  14  11   2      231.20      238.04     22.16 o 
  15  11   2       50.58       48.04     13.79 o 
  16  11   2       98.66       83.12     11.37 o 
  17  11   2      128.59      127.10     16.78 o 
  18  11   2      198.56      198.68     17.23 o 
  19  11   2      256.73      195.26     34.69 o 
  20  11   2       28.80        4.98     12.84 o 
  21  11   2       54.99       70.64     20.06 o 
 -20  12   2       90.87       93.64     14.65 o 
 -19  12   2       37.44       37.95      9.50 o 
 -18  12   2      187.70      181.56     20.63 o 
 -17  12   2      112.51      102.29     15.31 o 
 -16  12   2      108.73      124.42     16.26 o 
 -15  12   2       38.10       27.13      8.37 o 
 -14  12   2       67.05       79.56     12.44 o 
 -13  12   2      124.96      112.90     13.10 o 
 -12  12   2      238.17      270.46     19.75 o 
 -11  12   2      155.62      148.77     14.54 o 
 -10  12   2      423.05      437.57     28.44 o 
  -9  12   2       13.68       10.38      5.25 o 
  -8  12   2      336.52      336.27     25.34 o 
  -7  12   2      319.67      343.13     27.87 o 
  -6  12   2      232.78      188.21     17.57 o 
  -5  12   2      103.07      108.81      9.17 o 
  -4  12   2      100.54      109.95      8.73 o 
  -3  12   2      505.29      516.52     26.70 o 
  -2  12   2      853.97      913.86     49.25 o 
  -1  12   2      453.95      510.49     29.24 o 
   0  12   2      130.90      137.69     10.36 o 
   1  12   2      467.11      519.96     29.19 o 
   2  12   2      836.12      911.19     49.78 o 
   3  12   2      350.73      396.81     25.86 o 
   4  12   2       82.97      108.99      9.27 o 
   5  12   2      145.94      148.74     10.37 o 
   6  12   2      301.91      298.92     16.46 o 
   7  12   2      257.06      236.63     20.61 o 
   8  12   2      337.52      361.49     21.82 o 
   9  12   2       12.61       19.87      5.10 o 
  10  12   2      328.62      320.72     22.85 o 
  11  12   2      210.38      200.66     13.05 o 
  12  12   2      209.07      222.41     16.63 o 
  13  12   2      185.89      197.29     13.74 o 
  14  12   2       72.08       81.03      9.18 o 
  15  12   2       58.89       45.92      8.27 o 
  16  12   2      124.06      129.05     13.90 o 
  17  12   2      104.04      112.25     13.07 o 
  18  12   2      188.37      170.33     16.83 o 
  19  12   2       30.90       37.81      8.47 o 
  20  12   2      113.86      140.90     25.21 o 
 -19  13   2       44.68       47.81     10.39 o 
 -18  13   2       37.92       35.59      9.80 o 
 -17  13   2      125.65      118.07     16.31 o 
 -16  13   2       64.66       64.63     11.32 o 
 -15  13   2      109.28      106.91     15.38 o 
 -14  13   2       19.31        8.04      9.36 o 
 -13  13   2       33.16       38.72     10.46 o 
 -12  13   2      135.74      131.05     16.45 o 
 -11  13   2      233.44      208.77     15.70 o 
 -10  13   2      523.04      517.84     38.46 o 
  -9  13   2       67.64       70.60     16.67 o 
  -8  13   2       41.05       32.33      7.51 o 
  -7  13   2      238.44      244.89     19.28 o 
  -6  13   2      307.43      256.78     18.72 o 
  -5  13   2      193.89      159.97     17.33 o 
  -4  13   2      174.33      160.05     11.84 o 
  -3  13   2      333.82      325.39     19.56 o 
  -2  13   2      149.36      168.48     12.18 o 
  -1  13   2      213.77      260.23     17.14 o 
   0  13   2      995.52     1103.55     59.17 o 
   1  13   2      257.60      309.26     18.10 o 
   2  13   2      176.97      204.36     13.16 o 
   3  13   2      327.79      328.88     20.08 o 
   5  13   2      125.64      111.46     10.37 o 
   6  13   2      210.05      184.56     15.11 o 
   7  13   2      234.58      243.28     16.90 o 
   8  13   2       66.96       71.98      7.89 o 
   9  13   2       65.95       87.98     10.19 o 
  10  13   2      637.51      638.76     33.17 o 
  11  13   2      151.69      138.80     13.08 o 
  12  13   2      164.83      161.10     12.73 o 
  13  13   2       28.61       24.54      5.86 o 
  14  13   2       13.85       22.03      6.03 o 
  15  13   2      114.31      118.73     11.53 o 
  16  13   2       47.86       45.21      8.90 o 
  17  13   2      132.11      111.65     13.53 o 
  18  13   2       49.14       45.38      8.82 o 
  19  13   2       31.62       31.89      8.37 o 
 -18  14   2       11.93       21.18      8.93 o 
 -17  14   2      105.60       93.33     13.96 o 
 -16  14   2       50.46       56.82     12.03 o 
 -15  14   2        6.78        9.75      7.63 o 
 -14  14   2       20.82       20.09     16.92 o 
 -13  14   2      107.55      103.53     13.84 o 
 -12  14   2      187.30      185.48     15.76 o 
 -11  14   2      123.53      115.32     13.20 o 
 -10  14   2      378.37      342.76     25.55 o 
  -9  14   2      258.57      251.76     30.29 o 
  -8  14   2       80.00       72.11      9.73 o 
  -7  14   2      372.53      361.54     26.20 o 
  -6  14   2      214.54      233.56     19.32 o 
  -5  14   2      211.66      243.48     19.35 o 
  -4  14   2       58.06       53.14      8.06 o 
  -3  14   2       94.52       73.95      9.01 o 
  -2  14   2       92.24      102.01      9.59 o 
  -1  14   2      316.54      351.75     20.87 o 
   0  14   2       13.67       16.16      4.80 o 
   1  14   2      320.17      341.08     20.81 o 
   2  14   2      115.83      129.53     10.51 o 
   3  14   2       65.66       57.82      7.33 o 
   4  14   2       41.56       53.12      7.71 o 
   5  14   2      254.28      260.96     16.57 o 
   6  14   2      239.55      273.72     16.99 o 
   7  14   2      336.39      361.76     22.37 o 
   8  14   2       81.01       85.44      9.18 o 
   9  14   2      235.13      248.81     17.21 o 
  10  14   2      389.08      341.44     21.76 o 
  11  14   2      148.86      139.55     12.15 o 
  12  14   2      137.39      138.10     13.50 o 
  13  14   2      129.80      135.09     21.86 o 
  14  14   2       33.32       47.93      7.56 o 
  15  14   2        9.72       11.05      6.08 o 
  16  14   2       55.65       68.55     10.40 o 
  17  14   2       72.74       74.38     11.37 o 
  18  14   2       10.37       16.72      7.62 o 
 -17  15   2       19.49       14.06      8.71 o 
 -16  15   2       33.46       21.77      9.03 o 
 -15  15   2       83.24       90.83     14.28 o 
 -14  15   2       46.70       48.92      8.55 o 
 -13  15   2       63.43       59.41      9.78 o 
 -12  15   2       75.64       73.53     14.88 o 
 -11  15   2       69.01       42.86     12.18 o 
 -10  15   2      267.78      261.80     18.61 o 
  -9  15   2      129.09      121.87     13.81 o 
  -8  15   2       24.14       23.81     11.99 o 
  -7  15   2      194.47      202.86     16.13 o 
  -6  15   2      205.29      198.13     17.61 o 
  -5  15   2        5.43        4.71      5.42 o 
  -4  15   2       28.34       22.36      6.29 o 
  -3  15   2      212.02      192.55     14.25 o 
  -2  15   2       85.27       98.61      9.60 o 
  -1  15   2       71.25       74.48      7.96 o 
   0  15   2       53.70       52.36      6.86 o 
   1  15   2       68.50       62.84      7.72 o 
   2  15   2      111.87      120.51     10.35 o 
   3  15   2      253.91      234.27     16.25 o 
   4  15   2       31.92       41.73      6.48 o 
   5  15   2        5.29       11.03      4.94 o 
   6  15   2      291.85      255.34     30.45 o 
   7  15   2      168.47      157.48     14.05 o 
   8  15   2       19.25       19.14      5.94 o 
   9  15   2      172.33      183.11     13.50 o 
  10  15   2      198.67      181.52     16.04 o 
  11  15   2       57.90       58.30      8.19 o 
  12  15   2       64.14       66.86      9.02 o 
  13  15   2       63.12       66.27      8.95 o 
  14  15   2       29.90       22.24      6.86 o 
  15  15   2       91.80       69.38      9.56 o 
  16  15   2       31.41       20.15      7.58 o 
  17  15   2       22.86       26.42      8.24 o 
 -16  16   2       50.67       60.10     12.30 o 
 -15  16   2        4.23       12.65      8.36 o 
 -14  16   2        6.36        5.30      8.09 o 
 -13  16   2       65.84       88.82     14.27 o 
 -12  16   2      169.77      199.40     18.30 o 
 -11  16   2       25.09       21.00      6.86 o 
 -10  16   2       92.84       92.56     11.09 o 
  -9  16   2       80.40       83.27     15.50 o 
  -8  16   2       77.07       80.87     10.79 o 
  -7  16   2      142.21      154.00     13.71 o 
  -6  16   2       52.32       45.52      8.67 o 
  -5  16   2      150.12      131.87     19.90 o 
  -4  16   2      132.29      124.62     12.47 o 
  -3  16   2      112.24      100.64     12.37 o 
  -2  16   2      234.30      259.73     17.13 o 
  -1  16   2      137.48      142.00     11.30 o 
   0  16   2       39.41       35.00      6.35 o 
   1  16   2      101.43      102.33     10.62 o 
   2  16   2      230.74      257.03     17.33 o 
   3  16   2       92.82       77.07      9.13 o 
   4  16   2       88.98       87.87      9.95 o 
   5  16   2      163.72      145.96     12.39 o 
   6  16   2       72.29       91.97      9.46 o 
   7  16   2      101.87      101.48     11.09 o 
   8  16   2       81.74       89.35      9.87 o 
   9  16   2       88.72      105.57     10.83 o 
  10  16   2       71.50       59.54      8.84 o 
  11  16   2       33.95       40.60      9.63 o 
  12  16   2      224.50      229.87     16.89 o 
  13  16   2       67.65       80.74     10.08 o 
  14  16   2        6.68        3.88      5.90 o 
  15  16   2        6.70        8.17      6.46 o 
  16  16   2       36.21       26.62      7.60 o 
 -14  17   2       28.13       27.75      9.77 o 
 -13  17   2       46.67       34.76     10.52 o 
 -12  17   2       69.89       58.96     12.37 o 
 -11  17   2      122.37      117.67     17.07 o 
 -10  17   2      207.14      219.28     19.21 o 
  -9  17   2       10.56       16.22      6.63 o 
  -8  17   2       10.33        8.25      6.25 o 
  -7  17   2       83.29       87.72     11.49 o 
  -6  17   2       21.22       17.77      6.37 o 
  -5  17   2       21.82       17.42      6.56 o 
  -4  17   2      106.52      114.47     13.40 o 
  -3  17   2       55.56       39.00      8.29 o 
  -2  17   2       68.96       76.51     10.33 o 
  -1  17   2       86.38       95.52      9.86 o 
   0  17   2      254.97      245.06     16.93 o 
   1  17   2       71.06       88.97      9.75 o 
   2  17   2       65.64       82.86      9.78 o 
   3  17   2       55.11       50.36      9.38 o 
   4  17   2      140.46      144.37     12.03 o 
   5  17   2       16.95       22.04      7.48 o 
   6  17   2       18.99       18.89      6.14 o 
   7  17   2      120.25      132.03     11.79 o 
   8  17   2       16.56        8.92      5.70 o 
   9  17   2        9.83       17.43      6.11 o 
  10  17   2      221.54      224.48     17.11 o 
  11  17   2      101.71       97.12     11.25 o 
  12  17   2       80.13       59.72      9.00 o 
  13  17   2       36.22       36.21      7.69 o 
  14  17   2       18.64        5.56      6.34 o 
 -12  18   2       40.97       42.09     10.90 o 
 -11  18   2       60.07       61.59     12.66 o 
 -10  18   2      111.94      113.69     16.08 o 
  -9  18   2       94.03       90.67     14.99 o 
  -8  18   2       65.67       66.10     13.60 o 
  -7  18   2       95.68       83.09     11.57 o 
  -6  18   2       35.18       30.63      7.57 o 
  -5  18   2      145.56      150.47     14.11 o 
  -4  18   2       23.58       18.05      6.73 o 
  -3  18   2       29.90       40.84     10.56 o 
  -2  18   2      111.15      119.38     14.00 o 
  -1  18   2      244.79      219.26     19.38 o 
   0  18   2       38.25       51.01      8.71 o 
   1  18   2      198.19      205.22     16.50 o 
   2  18   2      135.02      153.28     20.64 o 
   3  18   2       22.16       22.68      6.69 o 
   4  18   2       24.94       19.90      6.33 o 
   5  18   2      117.64      101.83     11.37 o 
   6  18   2       27.20       27.61      6.77 o 
   7  18   2       97.67      106.78     11.16 o 
   8  18   2       69.31       86.45     10.42 o 
   9  18   2      105.62       91.30     10.90 o 
  10  18   2       90.48       62.01      9.45 o 
  11  18   2       89.13       82.81      9.85 o 
  12  18   2       31.25       25.10      7.40 o 
  -9  19   2       40.37       39.38     11.16 o 
  -8  19   2        5.25       -7.01      7.01 o 
  -7  19   2       10.44        4.28      8.13 o 
  -6  19   2       38.32       33.37     10.64 o 
  -5  19   2       17.60       19.78      7.75 o 
  -4  19   2       33.59       32.49      8.29 o 
  -3  19   2       27.42       44.11     17.38 o 
  -2  19   2       57.70       52.76      9.55 o 
  -1  19   2       61.45       58.91      9.74 o 
   0  19   2       40.56       37.27      8.62 o 
   1  19   2       57.57       59.53      8.77 o 
   2  19   2       42.98       45.59      7.88 o 
   3  19   2       26.62       34.54      7.22 o 
   4  19   2       44.83       58.69     10.30 o 
   5  19   2       24.68       17.51      6.72 o 
   6  19   2       57.40       55.67      8.51 o 
   7  19   2        7.73       13.28      6.38 o 
   8  19   2        4.38        5.49      6.08 o 
   9  19   2       32.86       33.49      7.72 o 
  -6  20   2       23.00       31.84     10.63 o 
  -5  20   2       17.93       13.61      9.34 o 
  -4  20   2       76.87       81.42     14.10 o 
  -3  20   2       44.68       29.27     13.94 o 
  -2  20   2      179.31      216.07     40.36 o 
  -1  20   2       34.52       43.99      8.93 o 
   0  20   2       50.85       48.08      9.27 o 
   1  20   2       26.38       34.96      8.70 o 
   2  20   2      155.00      168.51     15.63 o 
   3  20   2       59.21       87.22     15.05 o 
   4  20   2       59.37       63.78      9.41 o 
   5  20   2       25.92       19.18      6.96 o 
   6  20   2       27.33       24.50      7.27 o 
  -6   1   3      583.11      641.17     57.66 o 
  -5   1   3      341.23      294.74     34.72 o 
  -4   1   3      134.37      133.06     14.81 o 
  -3   1   3      374.15      359.72     22.88 o 
  -2   1   3     2586.28     2803.04    168.49 o 
  -1   1   3      673.47      910.03     91.08 o 
   0   1   3      875.54      899.19     57.45 o 
   1   1   3      880.83     1106.48     90.79 o 
   2   1   3     2345.59     2561.98    167.80 o 
   3   1   3      325.13      303.04     21.80 o 
   4   1   3      104.94      114.10      9.44 o 
   5   1   3      488.04      450.26     26.55 o 
   6   1   3      477.28      572.92     38.23 o 
   7   1   3       82.87       43.77     33.80 o 
   8   1   3      102.66       86.20     40.41 o 
   9   1   3      318.31      318.61     21.63 o 
  10   1   3      755.17      735.28     42.93 o 
  11   1   3      524.32      545.71     37.08 o 
  12   1   3      280.14      288.41     20.84 o 
  13   1   3      103.05      114.91     11.55 o 
  14   1   3      515.23      549.23     36.60 o 
  15   1   3       98.79       85.33     10.55 o 
  16   1   3      131.13      152.55     20.34 o 
  17   1   3      144.15      128.64     19.99 o 
  18   1   3      163.74      154.56     22.68 o 
  19   1   3      106.03       94.54     17.41 o 
  -8   2   3      998.08      936.18     82.43 o 
  -7   2   3      334.11      319.85     34.49 o 
  -6   2   3      541.14      476.87     43.97 o 
  -5   2   3      707.33      714.86     58.58 o 
  -4   2   3      251.12      293.39     29.97 o 
  -3   2   3      900.73      917.40    103.98 o 
  -2   2   3     2859.47     2760.33    211.76 o 
  -1   2   3      256.64      238.60     16.68 o 
   0   2   3     3245.81     4176.78    265.78 o 
   1   2   3      191.23      231.22     16.34 o 
   2   2   3     2263.71     2243.24    153.58 o 
   3   2   3     1204.51     1204.15    102.89 o 
   4   2   3      341.62      326.51     20.39 o 
   5   2   3      484.98      524.28     35.36 o 
   6   2   3      481.43      426.79     28.51 o 
   7   2   3      402.91      393.38     24.53 o 
   8   2   3      832.95      808.40     56.47 o 
  10   2   3     1005.82      998.00     69.67 o 
  11   2   3     1238.84     1208.47     76.84 o 
  12   2   3      213.49      215.00     15.96 o 
  13   2   3       92.27       88.82      9.99 o 
  14   2   3      921.42      758.75     71.19 o 
  15   2   3       49.84       60.31     13.22 o 
  16   2   3      686.93      606.34     60.70 o 
  17   2   3      185.37      186.11     21.63 o 
  18   2   3      207.75      203.24     25.01 o 
  19   2   3      236.05      233.76     32.86 o 
  20   2   3      144.34      144.32     24.47 o 
  21   2   3       88.20       87.58     18.41 o 
  -7   3   3      513.63      445.70     44.32 o 
  -6   3   3      385.62      425.99     37.19 o 
  -5   3   3      701.10      755.03     66.56 o 
  -4   3   3      449.50      417.82     36.57 o 
  -3   3   3      154.65      185.39     18.92 o 
  -2   3   3     1298.11     1272.24    116.02 o 
   0   3   3     1460.65     1762.11    160.83 o 
   1   3   3     1220.84     1305.95    116.71 o 
   2   3   3     1195.46     1306.98     82.06 o 
   3   3   3      119.59      139.41     11.52 o 
   4   3   3      299.32      307.62     23.03 o 
   5   3   3     1010.23      933.62     87.55 o 
   6   3   3      272.98      297.43     22.24 o 
   7   3   3      462.91      433.04     28.91 o 
   8   3   3      207.10      224.27     16.66 o 
   9   3   3      370.85      351.40     24.46 o 
  10   3   3      768.93      703.54     61.30 o 
  11   3   3     1002.53     1046.72    103.16 o 
  12   3   3      477.84      477.45     47.49 o 
  13   3   3       56.65       53.25     11.84 o 
  14   3   3      515.18      494.03     49.74 o 
  15   3   3       52.60       72.88     14.35 o 
  16   3   3      216.56      230.80     29.51 o 
  17   3   3      159.11      167.58     22.30 o 
  18   3   3      187.91      175.94     28.24 o 
  19   3   3      133.50      144.31     21.58 o 
  20   3   3      128.44      131.88     22.86 o 
  21   3   3      295.77      294.91     35.00 o 
  22   3   3       69.08       55.27     16.29 o 
  -6   4   3      504.76      470.17     50.20 o 
  -5   4   3      472.53      522.49     50.98 o 
  -4   4   3      111.22       98.44     15.22 o 
  -3   4   3      292.58      302.27     29.76 o 
  -2   4   3      443.63      422.79     42.27 o 
  -1   4   3       53.46       49.41      9.85 o 
   0   4   3      154.06      141.23     17.26 o 
   1   4   3       51.02       57.19     10.23 o 
   2   4   3      513.38      507.15     47.08 o 
   3   4   3      264.01      282.87     28.72 o 
   4   4   3      128.58      115.11     14.36 o 
   5   4   3      529.49      587.44     52.49 o 
   6   4   3      597.10      566.19     49.04 o 
   7   4   3      573.45      483.26     47.41 o 
   8   4   3      796.75      703.17     62.19 o 
   9   4   3      308.14      359.16     37.18 o 
  10   4   3      415.43      413.63     38.73 o 
  11   4   3      282.98      262.55     28.72 o 
  12   4   3       57.35       51.61     11.36 o 
  13   4   3      110.31      118.37     18.69 o 
  14   4   3      100.61      121.92     17.88 o 
  15   4   3      133.67      114.96     19.40 o 
  16   4   3      250.16      321.09     31.73 o 
  17   4   3      113.56      148.28     23.23 o 
  18   4   3       51.83       36.72     12.85 o 
  19   4   3       13.42       11.86     10.21 o 
  20   4   3       75.16       76.34     17.69 o 
  21   4   3       60.65       50.73     16.10 o 
  22   4   3      246.00      202.27     32.31 o 
  23   4   3       59.45      105.14     20.76 o 
 -11   5   3      243.62      284.35     30.78 o 
 -10   5   3      349.37      386.42     39.49 o 
  -5   5   3      255.83      197.18     23.30 o 
  -4   5   3      139.66      134.84     17.56 o 
  -3   5   3      278.86      302.79     29.09 o 
  -2   5   3     1284.05     1266.64    111.55 o 
  -1   5   3      321.46      401.10     39.82 o 
   0   5   3      425.73      389.75     36.66 o 
   1   5   3      298.77      420.08     35.69 o 
   2   5   3      971.73     1099.64    104.62 o 
   3   5   3      271.47      245.51     26.68 o 
   4   5   3       95.21      105.38     15.41 o 
   5   5   3      364.68      353.59     31.83 o 
   6   5   3      551.93      547.63     46.23 o 
   7   5   3      157.13      179.94     23.55 o 
   8   5   3      473.08      442.67     46.42 o 
   9   5   3      614.38      575.96     53.80 o 
  10   5   3      366.97      368.10     37.53 o 
  11   5   3      278.42      296.08     31.47 o 
  12   5   3      171.16      154.08     22.98 o 
  13   5   3      252.17      251.77     30.68 o 
  14   5   3      124.67      148.05     22.71 o 
  15   5   3      172.67      191.38     26.71 o 
  16   5   3      226.14      235.80     28.82 o 
  17   5   3       72.77       76.56     16.60 o 
  18   5   3       48.42       38.38     13.16 o 
  19   5   3       67.85       57.56     15.48 o 
  20   5   3      102.92      120.89     21.64 o 
  21   5   3       94.78       75.08     18.28 o 
  22   5   3      128.52       93.26     22.40 o 
  23   5   3       59.47       40.47     16.38 o 
 -11   6   3      329.45      338.28     36.25 o 
 -10   6   3      288.78      328.48     34.75 o 
  -9   6   3      241.27      314.67     33.30 o 
  -8   6   3     1824.18     1738.23    155.91 o 
  -2   6   3      305.32      264.35     28.85 o 
  -1   6   3      235.63      228.98     23.72 o 
   0   6   3      451.69      535.57     53.40 o 
   1   6   3      175.11      179.85     21.76 o 
   2   6   3      370.09      303.15     28.86 o 
   3   6   3      839.57      904.19     85.92 o 
   4   6   3      373.02      350.36     36.43 o 
   5   6   3      218.98      207.68     27.69 o 
   6   6   3      509.65      428.14     42.40 o 
   7   6   3      115.87      105.06     16.83 o 
   8   6   3     1296.21     1236.95    129.05 o 
   9   6   3      348.08      332.60     32.02 o 
  10   6   3      350.17      360.98     35.71 o 
  11   6   3      324.96      314.18     35.41 o 
  12   6   3      182.71      138.75     22.05 o 
  13   6   3      123.10      111.90     18.89 o 
  14   6   3      382.70      355.44     41.31 o 
  15   6   3       28.80       37.61     12.28 o 
  16   6   3      131.46      155.11     23.55 o 
  17   6   3       81.33       65.57     15.96 o 
  18   6   3      158.83      148.32     23.29 o 
  19   6   3      297.12      299.14     35.56 o 
  20   6   3       33.87       62.21     16.56 o 
  21   6   3       73.78       98.46     20.96 o 
  22   6   3      122.69      137.25     25.18 o 
  23   6   3       31.83       17.60     13.77 o 
 -12   7   3      219.74      211.09     26.80 o 
 -11   7   3      730.47      729.14     68.76 o 
 -10   7   3      354.43      367.78     37.14 o 
  -9   7   3      528.15      506.08     50.30 o 
  -8   7   3      197.87      289.24     30.40 o 
  -7   7   3     1031.38      998.32     92.25 o 
  -6   7   3      265.59      221.05     26.01 o 
   1   7   3      736.80      852.61     68.76 o 
   2   7   3      489.94      539.78     60.91 o 
   3   7   3      110.47       94.10     13.85 o 
   4   7   3      111.32       75.98     14.12 o 
   6   7   3      247.01      216.97     25.78 o 
   7   7   3     1005.44     1004.65     85.40 o 
   8   7   3      198.83      262.93     27.59 o 
   9   7   3      479.18      489.49     48.13 o 
  11   7   3      481.75      522.67     57.57 o 
  12   7   3      215.91      212.63     25.04 o 
  13   7   3      173.49      179.96     24.52 o 
  14   7   3      440.78      417.84     43.93 o 
  15   7   3      130.80      147.36     23.77 o 
  16   7   3      154.58      155.95     25.47 o 
  17   7   3      118.42      127.22     21.72 o 
  18   7   3       75.82       58.78     16.91 o 
  19   7   3       96.87      114.21     21.79 o 
  20   7   3       76.46       92.86     20.32 o 
  21   7   3      336.41      338.80     40.71 o 
  22   7   3       54.73       90.23     20.71 o 
 -12   8   3      125.10      124.25     19.74 o 
 -11   8   3      487.15      538.61     53.12 o 
 -10   8   3      340.81      364.07     38.43 o 
  -9   8   3      336.77      331.96     36.02 o 
  -8   8   3     1049.35     1128.42    107.43 o 
  -7   8   3      972.95      970.28     90.56 o 
  -6   8   3      730.23      746.85     71.21 o 
  -5   8   3      178.46      211.18     25.75 o 
  -4   8   3       84.81       79.11     15.03 o 
  -3   8   3       39.41        2.17      4.61 o 
   3   8   3       41.54       32.64      9.01 o 
   4   8   3      102.70      115.49     16.19 o 
   5   8   3      208.27      209.55     24.34 o 
   6   8   3      764.64      712.88     68.02 o 
   7   8   3     1080.71      993.68     91.31 o 
   8   8   3     1224.95     1195.31    108.62 o 
   9   8   3      232.84      283.78     33.63 o 
  10   8   3      369.42      334.97     35.40 o 
  11   8   3      680.05      735.18     62.84 o 
  12   8   3      102.40      100.99     18.27 o 
  13   8   3      100.62       89.29     18.68 o 
  14   8   3      153.89      173.96     25.74 o 
  15   8   3      185.88      161.62     25.32 o 
  16   8   3      235.12      210.68     31.27 o 
  17   8   3       68.76       52.36     16.17 o 
  18   8   3       41.75       38.04     14.38 o 
  19   8   3       23.16       48.71     15.63 o 
  20   8   3      215.16      211.12     31.02 o 
  21   8   3       73.58       49.94     17.52 o 
  22   8   3      379.96      376.10     46.12 o 
 -13   9   3      195.81      222.23     28.43 o 
 -12   9   3      426.97      430.36     42.55 o 
 -11   9   3      164.28      161.40     24.44 o 
 -10   9   3       73.74       99.37     17.64 o 
  -9   9   3      224.61      208.49     27.61 o 
  -8   9   3      953.26      940.86     88.72 o 
  -7   9   3      136.15      118.67     20.36 o 
  -6   9   3      211.73      235.66     27.59 o 
  -5   9   3       84.93       61.85     14.75 o 
  -4   9   3      172.94      157.98     23.33 o 
  -3   9   3      196.36      208.49     15.51 o 
  -2   9   3       67.55       67.82     13.31 o 
  -1   9   3      116.31      128.71     17.88 o 
   0   9   3      263.89      142.38     20.49 o 
   1   9   3       81.36       76.04     14.28 o 
   2   9   3       60.85       56.85     21.66 o 
   3   9   3      132.01      144.01     15.51 o 
   4   9   3      176.44      180.49     15.54 o 
   5   9   3       96.32       69.53     13.59 o 
   7   9   3      124.45      135.13     20.38 o 
   8   9   3      890.73      894.90     85.14 o 
   9   9   3      313.21      326.65     30.61 o 
  10   9   3       47.51       46.59     13.49 o 
  11   9   3      171.39      182.49     25.85 o 
  12   9   3      290.89      285.41     34.26 o 
  13   9   3      161.16      194.14     27.68 o 
  14   9   3       88.46       83.85     18.87 o 
  15   9   3      126.94      131.24     23.07 o 
  16   9   3       81.68       96.54     20.82 o 
  17   9   3       72.07       94.33     19.94 o 
  18   9   3       37.29       46.11     15.42 o 
  19   9   3       57.32       47.31     16.13 o 
  20   9   3       49.35       58.34     18.33 o 
  21   9   3        8.05       -5.74     12.30 o 
 -13  10   3      179.62      186.03     26.60 o 
 -12  10   3      329.05      285.80     37.49 o 
 -11  10   3      126.89      126.85     20.81 o 
 -10  10   3       73.71       84.10     16.69 o 
  -9  10   3      204.78      211.81     29.36 o 
  -8  10   3     1266.00     1198.46    115.00 o 
  -7  10   3       25.85       29.24     11.86 o 
  -6  10   3      518.15      467.28     50.97 o 
  -5  10   3       32.16       20.94     10.49 o 
  -4  10   3      557.97      556.17     54.19 o 
  -3  10   3      819.64      896.67     56.42 o 
  -2  10   3      307.84      366.87     26.58 o 
  -1  10   3       89.89      103.80     11.51 o 
   0  10   3       56.86       63.50      8.79 o 
   1  10   3       81.34       95.87     10.88 o 
   2  10   3      294.70      372.43     27.28 o 
   3  10   3      658.75      763.37     56.30 o 
   4  10   3      428.59      514.54     37.86 o 
   5  10   3       45.99       49.36      8.38 o 
   6  10   3      588.96      587.39     36.77 o 
   7  10   3       17.62       18.01      9.58 o 
   8  10   3      924.15      871.94     96.57 o 
   9  10   3      180.31      188.40     27.41 o 
  10  10   3      115.25       96.47     17.82 o 
  11  10   3      109.45       97.62     20.04 o 
  12  10   3      391.73      403.90     41.62 o 
  13  10   3      173.50      170.15     27.45 o 
  14  10   3       83.49      105.03     21.82 o 
  15  10   3       58.03       57.28     17.20 o 
  16  10   3       24.87        7.84     11.86 o 
  17  10   3       50.99       33.84     15.19 o 
  18  10   3      212.88      252.78     34.80 o 
  19  10   3      168.26      171.65     28.19 o 
  20  10   3        9.89       32.72     15.33 o 
  21  10   3       52.86       69.73     19.89 o 
 -14  11   3      356.39      306.78     39.05 o 
 -13  11   3      203.65      185.53     30.56 o 
 -12  11   3      104.25      118.34     20.47 o 
 -11  11   3      114.64       94.29     18.25 o 
 -10  11   3      208.86      164.87     25.50 o 
  -9  11   3      132.11      114.63     21.03 o 
  -8  11   3       57.61       71.45     16.43 o 
  -6  11   3      353.45      333.84     36.76 o 
  -5  11   3       70.71       99.85     17.38 o 
  -4  11   3      121.10      120.34     21.83 o 
  -3  11   3      468.55      527.26     56.64 o 
  -2  11   3      746.82      770.37     51.31 o 
  -1  11   3      437.98      512.76     37.52 o 
   0  11   3      294.47      339.03     24.78 o 
   1  11   3      455.27      525.79     37.79 o 
   2  11   3      652.91      663.27     51.31 o 
   3  11   3      657.90      665.55     47.02 o 
   4  11   3      165.39      190.26     15.71 o 
   5  11   3       67.12       76.66     11.35 o 
   6  11   3      333.96      319.33     25.84 o 
   7  11   3      144.13      168.78     15.16 o 
   8  11   3       75.37       94.19     12.25 o 
   9  11   3      171.94      161.51     23.78 o 
  10  11   3      294.92      258.08     28.31 o 
  11  11   3      116.31      103.97     19.42 o 
  12  11   3       70.32       69.76     17.49 o 
  13  11   3      221.92      275.53     32.67 o 
  14  11   3      363.87      353.99     39.70 o 
  15  11   3       59.11       73.39     17.65 o 
  16  11   3       29.17       30.15     14.37 o 
  17  11   3       92.83      100.81     22.40 o 
  18  11   3       54.08       55.58     18.49 o 
  19  11   3       85.48       88.38     21.39 o 
  20  11   3       49.22       55.40     18.58 o 
 -14  12   3       26.68       16.59     11.34 o 
 -13  12   3       62.60       77.18     17.51 o 
 -12  12   3      141.71      112.47     21.94 o 
 -11  12   3      393.57      375.82     42.34 o 
 -10  12   3      158.25      160.04     24.06 o 
  -9  12   3      108.51      104.87     19.64 o 
  -8  12   3      451.10      445.57     51.59 o 
  -7  12   3      545.20      571.36     58.45 o 
  -6  12   3      261.84      262.14     30.94 o 
  -5  12   3       43.69       38.51     12.83 o 
  -4  12   3       61.55       92.13     17.35 o 
  -3  12   3      155.15      161.83     24.16 o 
  -2  12   3      123.49      139.17     21.72 o 
  -1  12   3      236.85      262.76     19.72 o 
   0  12   3       44.22       54.39      9.16 o 
   1  12   3      176.31      194.20     18.60 o 
   2  12   3      181.87      174.17     20.73 o 
   3  12   3      120.07      153.85     15.65 o 
   4  12   3       98.57       99.12     11.94 o 
   5  12   3       31.15       24.77      7.20 o 
   6  12   3      261.48      253.07     21.64 o 
   7  12   3      630.92      617.18     42.72 o 
   8  12   3      528.69      576.28     38.48 o 
   9  12   3       69.95       79.68     13.18 o 
  10  12   3      132.32      124.66     22.63 o 
  12  12   3      110.99       92.08     20.72 o 
  13  12   3       49.89       58.00     16.61 o 
  14  12   3       40.41        9.90     12.28 o 
  15  12   3      122.97      145.21     25.41 o 
  16  12   3       46.26       33.95     15.30 o 
  17  12   3       49.17       41.52     17.42 o 
  18  12   3       19.28       15.00     13.87 o 
  19  12   3       73.90      137.72     25.75 o 
 -14  13   3      136.46      152.68     25.49 o 
 -13  13   3      100.95      103.07     20.03 o 
 -12  13   3      383.38      368.61     41.08 o 
 -11  13   3       84.43       44.60     14.51 o 
 -10  13   3       76.88      104.43     19.63 o 
  -9  13   3       70.75       83.15     19.08 o 
  -8  13   3      256.24      263.20     31.82 o 
  -7  13   3       11.64        3.35      9.84 o 
  -6  13   3       80.87       66.84     17.10 o 
  -5  13   3      151.59      123.84     22.20 o 
  -4  13   3      217.10      234.68     28.51 o 
  -3  13   3      174.55      189.57     25.91 o 
  -2  13   3      155.96      166.38     25.24 o 
  -1  13   3      128.78      154.61     14.38 o 
   0  13   3       50.83       58.17     10.02 o 
   1  13   3      114.17      123.11     14.38 o 
   2  13   3      196.29      196.12     17.73 o 
   3  13   3      164.70      164.46     17.40 o 
   4  13   3      295.33      276.29     21.50 o 
   5  13   3      124.98      119.17     15.01 o 
   6  13   3      126.25      132.53     14.55 o 
   7  13   3       19.33       19.65     11.67 o 
   8  13   3      248.11      236.15     22.73 o 
   9  13   3       92.25      105.71     25.15 o 
  10  13   3       60.40       83.00     13.09 o 
  11  13   3       92.80       64.91     17.79 o 
  12  13   3      281.21      264.33     40.14 o 
  13  13   3       71.39       66.91     18.30 o 
  14  13   3      139.17      180.00     27.32 o 
  15  13   3       39.37       39.57     14.73 o 
  16  13   3       32.14       30.03     15.23 o 
  17  13   3       44.24       50.54     17.83 o 
  18  13   3       91.57       87.06     21.16 o 
 -14  14   3       13.77        3.24     10.85 o 
 -13  14   3      184.10      223.69     30.64 o 
 -12  14   3      206.00      188.01     28.95 o 
 -11  14   3       79.65       62.75     16.40 o 
 -10  14   3       46.16       44.98     13.71 o 
  -9  14   3      145.42      128.75     22.87 o 
  -8  14   3      169.04      144.20     24.41 o 
  -7  14   3       47.04       62.29     15.67 o 
  -6  14   3       99.28       92.99     19.11 o 
  -5  14   3       51.50       46.28     14.79 o 
  -4  14   3      378.01      375.99     39.31 o 
  -3  14   3      313.79      310.00     33.90 o 
  -2  14   3      283.69      258.25     30.36 o 
  -1  14   3       75.49       63.58     16.74 o 
   0  14   3      182.07      169.90     16.50 o 
   1  14   3      112.18      126.35     14.27 o 
   2  14   3      203.85      218.72     20.82 o 
   3  14   3      230.04      249.38     22.74 o 
   4  14   3      243.73      270.94     25.21 o 
   5  14   3       45.60       63.86     11.05 o 
   6  14   3      113.75      128.23     15.13 o 
   7  14   3       46.17       45.74     10.31 o 
   8  14   3      135.27      137.73     17.04 o 
   9  14   3      109.27      119.51     15.46 o 
  10  14   3       55.02       49.91     11.13 o 
  11  14   3       90.34       66.80     17.98 o 
  12  14   3      293.99      229.93     34.22 o 
  13  14   3      167.58      232.47     32.67 o 
  14  14   3       16.50       15.11     13.10 o 
  15  14   3       65.88       59.55     18.08 o 
  16  14   3       40.79       41.93     16.14 o 
  17  14   3       39.90       43.86     16.50 o 
 -15  15   3       27.51       37.67     14.14 o 
 -14  15   3      174.06      140.26     24.70 o 
 -13  15   3       65.91       68.35     17.62 o 
 -12  15   3      145.01      145.96     25.27 o 
 -11  15   3      127.86       95.66     19.64 o 
 -10  15   3       70.55       58.46     16.48 o 
  -9  15   3       30.89       32.59     13.42 o 
  -8  15   3       27.75       36.45     13.69 o 
  -7  15   3       65.97       61.11     16.61 o 
  -6  15   3      206.64      184.81     29.60 o 
  -5  15   3       40.74       27.36     12.57 o 
  -4  15   3      227.69      226.64     33.30 o 
  -3  15   3      302.69      281.25     36.79 o 
  -2  15   3      431.42      406.73     46.34 o 
  -1  15   3      256.53      259.29     31.10 o 
   0  15   3      190.80      200.19     19.08 o 
   1  15   3      203.08      213.12     21.72 o 
   2  15   3      442.22      437.90     33.06 o 
   3  15   3      407.66      403.89     28.50 o 
   4  15   3      294.01      278.28     23.75 o 
   5  15   3       37.03       25.93      8.76 o 
   6  15   3      185.81      219.87     21.21 o 
   7  15   3       80.13       74.46     12.66 o 
   8  15   3       38.93       20.38      8.93 o 
   9  15   3       36.74       41.06     10.72 o 
  10  15   3       85.63       73.40     13.08 o 
  11  15   3      115.32       90.49     15.03 o 
  12  15   3       95.24       97.02     21.84 o 
  13  15   3       61.12       50.20     16.77 o 
  14  15   3      160.02      164.28     28.99 o 
  15  15   3       25.99       45.26     17.29 o 
  16  15   3        8.93       22.69     14.93 o 
 -14  16   3       34.55       20.83     12.85 o 
 -13  16   3       33.75       23.45     13.99 o 
 -12  16   3       15.54       18.78     12.86 o 
 -11  16   3      175.51      132.99     24.30 o 
 -10  16   3       21.90       32.21     13.44 o 
  -9  16   3       14.72        9.23     10.64 o 
  -8  16   3      106.17      104.66     21.14 o 
  -7  16   3      140.63      102.20     21.70 o 
  -6  16   3        6.22        5.43      9.97 o 
  -5  16   3       98.52      107.17     20.48 o 
  -4  16   3       14.49       41.39     13.77 o 
  -3  16   3       41.63       30.55     13.75 o 
  -2  16   3      220.91      244.19     32.10 o 
  -1  16   3       91.87       73.78     17.31 o 
   0  16   3      182.01      193.16     29.61 o 
   1  16   3       59.77       57.62     11.50 o 
   2  16   3      239.76      247.00     23.99 o 
   3  16   3       32.70       25.83      8.92 o 
   4  16   3       14.02       19.69      8.75 o 
   5  16   3       69.04       65.92     12.17 o 
   6  16   3       10.65       16.85     13.45 o 
   7  16   3      125.54       99.86     15.37 o 
   8  16   3      119.77      115.34     15.93 o 
   9  16   3       18.37       25.26      9.36 o 
  10  16   3       22.26       24.70      9.91 o 
  11  16   3      234.76      202.82     46.94 o 
  12  16   3       10.94       35.79     14.88 o 
  13  16   3       20.86       21.88     14.13 o 
  14  16   3       26.79       29.63     15.20 o 
 -12  17   3      157.22      130.18     23.78 o 
 -11  17   3       83.94       58.49     17.20 o 
 -10  17   3       81.14       29.99     14.12 o 
  -9  17   3       53.42       50.85     15.92 o 
  -8  17   3       27.79       20.41     12.79 o 
  -7  17   3        8.96        6.63     11.03 o 
  -6  17   3       36.64       34.36     13.69 o 
  -5  17   3      176.09      132.46     24.59 o 
  -4  17   3      235.83      215.79     34.08 o 
  -3  17   3      114.73      139.44     23.58 o 
  -2  17   3       92.50       89.05     20.21 o 
  -1  17   3       82.39       96.78     19.79 o 
   0  17   3       17.25       12.61     11.32 o 
   1  17   3       88.65      117.23     21.94 o 
   2  17   3       98.91      127.79     15.92 o 
   3  17   3      123.56      130.19     16.51 o 
   4  17   3      315.86      321.07     29.41 o 
   5  17   3      155.37      148.08     18.31 o 
   6  17   3       57.09       58.31     12.14 o 
   7  17   3        9.36        0.91      8.04 o 
   8  17   3       20.05       27.01      9.86 o 
   9  17   3       48.65       61.30     12.73 o 
  10  17   3       61.41       45.42     11.86 o 
  11  17   3       83.81       73.87     15.63 o 
  12  17   3      115.91      110.45     23.83 o 
 -10  18   3       36.82       20.01     12.09 o 
  -9  18   3       64.75       60.45     16.57 o 
  -8  18   3       17.61       17.61     11.86 o 
  -7  18   3       36.16       29.31     13.24 o 
  -6  18   3       35.99       42.29     15.44 o 
  -5  18   3       16.35       23.00     12.75 o 
  -4  18   3      109.67      104.36     20.57 o 
  -3  18   3       21.46       21.26     12.65 o 
  -2  18   3      128.83      112.07     24.02 o 
  -1  18   3       23.87       34.76     14.88 o 
   0  18   3       89.50      113.14     21.87 o 
   1  18   3       35.24       39.70     15.60 o 
   2  18   3       93.60      103.27     23.09 o 
   3  18   3       20.77        7.72     11.19 o 
   4  18   3       73.82       65.94     14.12 o 
   5  18   3       11.91        1.83     14.99 o 
   6  18   3       35.12       25.99     15.99 o 
   7  18   3       40.03       49.35     16.52 o 
   8  18   3       21.72       29.79     11.10 o 
   9  18   3       47.07       33.06     11.57 o 
  10  18   3       34.69       22.27     17.44 o 
  -7  19   3       40.33       30.94     13.06 o 
  -6  19   3       63.67       53.62     16.70 o 
  -5  19   3        3.73       13.08     11.85 o 
  -4  19   3      127.76      119.92     23.14 o 
  -3  19   3       26.49       23.60     13.19 o 
  -2  19   3      105.37       80.85     19.24 o 
  -1  19   3       46.49       72.04     18.56 o 
   0  19   3       63.59       50.78     16.64 o 
   1  19   3       32.02       41.03     15.87 o 
   2  19   3      100.37       97.01     21.85 o 
   3  19   3       33.82       54.20     18.16 o 
   4  19   3      131.72      120.81     17.27 o 
   5  19   3        5.28        2.78      8.94 o 
   6  19   3       62.97       68.31     13.52 o 
   7  19   3       51.94       30.09     11.36 o 
  -5   0   4      112.41      110.59     16.40 o 
  -3   0   4      608.99      650.14     54.79 o 
  -2   0   4      159.55      156.50     20.09 o 
  -1   0   4     1551.84     1573.27    129.07 o 
   0   0   4      699.48      657.20     61.29 o 
   1   0   4     1248.12     1297.02    127.94 o 
   2   0   4      211.07      207.69     20.58 o 
   3   0   4      476.47      493.47     52.85 o 
   4   0   4     1049.10      970.67     77.53 o 
   5   0   4      121.79      132.86     15.43 o 
   6   0   4      839.58      841.54     77.87 o 
   7   0   4      881.74      779.79     71.07 o 
   8   0   4      601.78      507.98     47.37 o 
   9   0   4      513.37      461.55     43.60 o 
  10   0   4     2829.75     2982.87    273.84 o 
  11   0   4     1113.66      965.22     85.71 o 
  -7   1   4      413.59      486.36     48.28 o 
  -6   1   4      818.37      837.97     82.45 o 
  -5   1   4      200.08      209.08     24.95 o 
  -4   1   4      190.37      225.65     16.08 o 
  -3   1   4      729.87      807.02     52.50 o 
  -2   1   4     1140.91     1251.02     79.69 o 
  -1   1   4      255.33      287.92     19.34 o 
   0   1   4      283.51      249.37     18.49 o 
   1   1   4      184.32      238.49     36.30 o 
   2   1   4     1118.20     1257.90     79.28 o 
   3   1   4      772.40      771.12     51.80 o 
   4   1   4      152.71      191.81     14.90 o 
   5   1   4      250.59      237.90     16.73 o 
   6   1   4      825.20      895.51     56.54 o 
   7   1   4      445.43      476.10     33.08 o 
   8   1   4      924.00      863.40     60.31 o 
   9   1   4      179.15      184.57     13.96 o 
  10   1   4     1169.32     1232.37    110.07 o 
  11   1   4      598.51      592.70     50.95 o 
  12   1   4      118.12      119.41     16.35 o 
  13   1   4      113.19      106.60     16.82 o 
  14   1   4      108.46      142.36     19.62 o 
  -8   2   4      430.89      393.72     40.62 o 
  -7   2   4      145.47      159.77     18.53 o 
  -6   2   4      153.19      126.66     18.44 o 
  -5   2   4       46.65       45.03     10.33 o 
  -4   2   4      119.83      122.61     16.62 o 
  -3   2   4      139.71      144.69     19.01 o 
  -2   2   4       57.09       64.45      7.80 o 
  -1   2   4       98.27       88.20      9.81 o 
   0   2   4      149.05      156.19     12.80 o 
   1   2   4      112.83      109.13      9.92 o 
   2   2   4       41.99       59.79     10.95 o 
   3   2   4      130.72      170.99     19.11 o 
   4   2   4       82.06       87.19     13.09 o 
   5   2   4       29.59       38.86      8.75 o 
   6   2   4      232.90      210.14     22.01 o 
   7   2   4      107.48       91.41     14.43 o 
   8   2   4      396.20      371.07     37.02 o 
   9   2   4       67.81       64.31     11.80 o 
  10   2   4      103.77      116.37     16.27 o 
  11   2   4       12.92       19.00      7.99 o 
  12   2   4       47.94       38.76     10.41 o 
  13   2   4       15.98       33.50      9.68 o 
  14   2   4       43.52       41.45     11.33 o 
  15   2   4       26.21       22.19      9.78 o 
  16   2   4       26.88       24.27     10.72 o 
  -9   3   4      347.28      338.28     33.19 o 
  -8   3   4      349.16      368.29     38.27 o 
  -7   3   4      896.33      920.66     82.68 o 
  -6   3   4      792.55      889.89     77.02 o 
  -5   3   4      126.62      132.71     19.24 o 
  -4   3   4      408.87      464.23     43.94 o 
  -3   3   4      778.72      869.40     80.89 o 
  -2   3   4      829.11      869.30     95.22 o 
  -1   3   4      108.03      117.78     16.37 o 
   0   3   4       44.43       64.91     11.54 o 
   1   3   4       68.98       68.69     13.39 o 
   2   3   4      986.97     1041.22     62.91 o 
   3   3   4      846.18      878.91     55.89 o 
   4   3   4      329.52      379.38     38.05 o 
   5   3   4      164.49      153.62     18.31 o 
   6   3   4      663.08      681.30     65.37 o 
   7   3   4      999.79      904.54     81.86 o 
   8   3   4      312.69      317.19     33.10 o 
   9   3   4      249.24      244.53     26.33 o 
  10   3   4      574.43      638.99     60.35 o 
  11   3   4      295.77      244.04     26.95 o 
  12   3   4      166.43      159.05     20.68 o 
  13   3   4      118.79      113.30     18.30 o 
  14   3   4       69.15       74.83     14.75 o 
  15   3   4       54.61       80.78     15.17 o 
  16   3   4      155.11      173.30     22.69 o 
  17   3   4      174.45      179.17     25.33 o 
  18   3   4      117.75      147.92     22.78 o 
 -10   4   4     1695.98     1761.27    154.09 o 
  -9   4   4      394.21      388.29     42.95 o 
  -8   4   4      238.74      233.46     27.02 o 
  -7   4   4      905.87      886.46     80.93 o 
  -6   4   4      535.50      484.54     50.09 o 
  -5   4   4       38.24       34.46     10.22 o 
  -4   4   4      190.09      239.50     25.98 o 
  -3   4   4      260.89      287.41     29.25 o 
  -2   4   4       72.33       81.27     13.19 o 
  -1   4   4      730.25      695.77     66.52 o 
   0   4   4      397.45      351.57     36.28 o 
   1   4   4      686.03      667.80     64.86 o 
   2   4   4      103.29       87.10     13.92 o 
   3   4   4      226.62      236.19     26.12 o 
   4   4   4      269.54      247.93     27.62 o 
   5   4   4       51.73       61.00     11.40 o 
   6   4   4      582.51      486.40     51.64 o 
   7   4   4      915.57      806.90     77.45 o 
   8   4   4      351.40      268.12     29.70 o 
   9   4   4      496.08      435.99     44.88 o 
  10   4   4     1492.40     1501.67    144.53 o 
  11   4   4      542.65      513.34     54.51 o 
  12   4   4      377.21      290.70     32.30 o 
  13   4   4       57.87       70.66     14.16 o 
  14   4   4      203.13      207.39     26.20 o 
  15   4   4      162.72      174.74     25.24 o 
  16   4   4      121.71      131.13     19.68 o 
  17   4   4      121.78      113.16     21.47 o 
  18   4   4      101.83      101.69     19.02 o 
  19   4   4      106.14      103.39     20.15 o 
 -11   5   4      417.26      507.63     47.85 o 
 -10   5   4      807.86      892.14     74.79 o 
  -9   5   4       42.62       74.72     15.11 o 
  -8   5   4     1197.93     1152.50    106.62 o 
  -7   5   4       40.42       63.42     13.99 o 
  -6   5   4      525.37      577.08     59.88 o 
  -5   5   4      141.86      176.05     22.08 o 
  -4   5   4      287.77      329.18     34.84 o 
  -3   5   4      313.27      349.86     37.64 o 
  -2   5   4      424.32      417.73     42.37 o 
  -1   5   4      181.84      164.01     21.64 o 
   0   5   4      346.89      327.77     33.44 o 
   1   5   4      130.27      182.36     20.61 o 
   2   5   4      457.10      496.19     48.76 o 
   3   5   4      281.48      365.95     36.77 o 
   4   5   4      223.72      272.49     29.28 o 
   5   5   4      110.22      125.68     17.36 o 
   6   5   4      711.67      647.73     61.57 o 
   7   5   4       58.28       77.65     13.42 o 
   8   5   4     1103.29     1044.21    102.07 o 
   9   5   4       58.54       68.83     13.59 o 
  10   5   4      671.85      636.52     66.00 o 
  12   5   4      167.06      140.93     20.42 o 
  13   5   4       61.83       74.60     15.05 o 
  14   5   4      113.49      143.61     21.30 o 
  15   5   4      116.89      120.09     19.59 o 
  16   5   4      204.53      245.16     29.53 o 
  17   5   4       54.00       59.58     15.80 o 
  18   5   4      115.55      141.18     23.36 o 
  19   5   4      183.26      199.15     29.35 o 
  20   5   4      100.44      103.05     22.13 o 
  21   5   4        8.48        0.64     10.78 o 
 -12   6   4      230.77      189.91     24.24 o 
 -11   6   4        5.57        0.39      7.93 o 
 -10   6   4      315.62      311.30     36.37 o 
  -9   6   4      131.73      177.58     22.22 o 
  -8   6   4     1349.93     1253.75    119.64 o 
  -7   6   4      281.17      302.18     32.72 o 
  -6   6   4      611.04      623.86     67.77 o 
  -5   6   4       57.10       59.30     13.43 o 
  -4   6   4      369.14      399.72     39.20 o 
  -3   6   4      596.74      666.09     61.08 o 
  -2   6   4      251.18      258.49     29.63 o 
  -1   6   4      413.71      439.99     43.07 o 
   0   6   4      296.30      338.10     35.84 o 
   1   6   4      522.59      578.74     55.51 o 
   2   6   4      215.20      295.69     31.06 o 
   3   6   4      533.98      571.79     59.29 o 
   4   6   4      265.15      308.04     35.24 o 
   5   6   4       38.39       30.07     10.36 o 
   6   6   4      832.88      779.98     67.92 o 
   7   6   4      183.42      179.27     23.17 o 
   8   6   4     1227.32     1178.98    115.77 o 
   9   6   4      195.65      198.88     23.02 o 
  10   6   4      302.82      301.57     33.97 o 
  11   6   4        7.44        2.70      7.71 o 
  12   6   4      219.95      188.78     26.05 o 
  13   6   4      128.62      133.83     21.74 o 
  14   6   4      102.52      125.82     20.58 o 
  15   6   4       88.39       67.01     15.84 o 
  16   6   4      116.27      125.21     20.87 o 
  17   6   4       99.83       84.86     18.93 o 
  18   6   4       55.11       60.89     17.00 o 
  19   6   4       90.14       88.14     20.09 o 
  20   6   4       45.21       36.12     15.74 o 
  21   6   4       42.12       21.76     14.29 o 
 -12   7   4       78.36       94.15     18.13 o 
 -11   7   4      134.49      159.32     24.41 o 
 -10   7   4       66.08       85.39     17.25 o 
  -9   7   4       27.60       18.25      9.98 o 
  -8   7   4      114.36      109.98     18.50 o 
  -7   7   4      174.68      199.62     24.89 o 
  -6   7   4      158.70      198.10     23.04 o 
  -5   7   4       97.93      110.69     18.15 o 
  -4   7   4      510.24      616.45     54.47 o 
  -3   7   4      376.98      399.68     42.73 o 
  -2   7   4      394.46      433.43     47.70 o 
  -1   7   4       42.15       58.45     12.99 o 
   0   7   4      118.46      100.51     17.39 o 
   1   7   4       34.95       44.81     11.86 o 
   3   7   4      394.25      371.46     41.14 o 
   4   7   4      398.81      433.06     48.66 o 
   5   7   4      138.09      121.79     18.26 o 
   6   7   4      149.46      149.97     22.24 o 
   7   7   4      194.97      205.66     23.47 o 
   8   7   4       89.13       98.37     16.92 o 
   9   7   4       25.39       33.16     11.29 o 
  10   7   4       61.90       98.06     17.33 o 
  11   7   4      141.86      152.37     23.13 o 
  12   7   4      117.75      131.52     20.96 o 
  13   7   4       47.30       61.53     14.75 o 
  14   7   4       62.14       60.85     15.78 o 
  15   7   4       64.37       69.00     16.36 o 
  16   7   4       45.59       55.21     15.14 o 
  17   7   4       44.37       65.02     16.58 o 
  18   7   4       71.92       90.80     19.72 o 
  19   7   4      109.10       78.87     19.83 o 
  20   7   4       52.11       59.55     17.95 o 
  21   7   4       31.71       32.31     15.27 o 
 -13   8   4      105.10      123.96     21.38 o 
 -12   8   4      304.03      251.22     32.68 o 
 -11   8   4      189.51      234.01     28.59 o 
 -10   8   4      321.55      349.77     35.85 o 
  -9   8   4      223.07      246.55     29.37 o 
  -8   8   4       75.45       57.36     14.55 o 
  -7   8   4      433.44      413.07     44.55 o 
  -6   8   4      201.23      222.84     26.33 o 
  -5   8   4      153.32      157.44     22.67 o 
  -4   8   4      149.79      135.47     21.12 o 
  -3   8   4      108.44      114.20     18.93 o 
  -2   8   4       16.75       12.48      8.61 o 
  -1   8   4      184.64      192.36     24.75 o 
   0   8   4      211.76      192.05     24.57 o 
   1   8   4      211.08      196.42     25.01 o 
   2   8   4       22.61       32.39     10.05 o 
   3   8   4      115.36      119.17     19.66 o 
   4   8   4      142.99      166.90     21.98 o 
   5   8   4      150.08      130.66     20.33 o 
   6   8   4      282.17      227.42     24.41 o 
   7   8   4      439.17      426.98     43.44 o 
   8   8   4       99.29      100.05     16.96 o 
   9   8   4      229.35      190.07     25.95 o 
  10   8   4      249.37      260.57     33.14 o 
  11   8   4      140.22      153.40     25.09 o 
  12   8   4      217.74      225.52     30.59 o 
  13   8   4      120.63      125.59     21.81 o 
  14   8   4       79.21       90.06     19.51 o 
  15   8   4       68.48       76.20     18.72 o 
  16   8   4      102.12      133.33     23.45 o 
  17   8   4       55.92       61.38     16.78 o 
  18   8   4       59.66       33.72     15.48 o 
  19   8   4       51.62       61.78     17.85 o 
  20   8   4       26.42       33.99     15.42 o 
 -13   9   4       91.55      101.28     19.76 o 
 -12   9   4      126.41      111.37     20.18 o 
 -11   9   4      210.50      237.01     30.35 o 
 -10   9   4      213.17      202.87     29.11 o 
  -9   9   4       85.09       71.07     17.05 o 
  -8   9   4      173.57      189.30     26.46 o 
  -7   9   4       38.33       39.92     12.07 o 
  -6   9   4      218.50      249.92     29.51 o 
  -5   9   4      143.06      125.21     20.99 o 
  -4   9   4      251.37      268.68     29.30 o 
  -3   9   4      273.15      322.63     37.66 o 
  -2   9   4      176.02      160.34     22.72 o 
  -1   9   4       54.23       37.11     11.59 o 
   0   9   4      371.30      379.26     40.96 o 
   1   9   4       44.80       27.29     11.17 o 
   2   9   4      191.57      185.53     26.03 o 
   3   9   4      249.47      306.75     35.72 o 
   4   9   4      191.54      228.06     26.80 o 
   5   9   4       96.89      127.23     19.55 o 
   6   9   4      244.29      255.12     30.06 o 
   7   9   4       52.49       65.30     13.67 o 
   8   9   4      211.43      207.41     24.56 o 
   9   9   4      119.40      121.79     20.04 o 
  10   9   4      154.68      159.56     24.64 o 
  11   9   4      281.22      253.46     30.38 o 
  12   9   4      136.25       96.90     19.60 o 
  13   9   4       92.53      116.75     21.01 o 
  14   9   4      159.76      164.00     26.80 o 
  15   9   4       90.28       90.24     19.65 o 
  16   9   4      155.39      201.48     31.35 o 
  17   9   4        8.69        5.94     11.43 o 
  18   9   4       78.20       56.34     17.67 o 
  19   9   4      203.27      178.27     30.28 o 
  20   9   4       41.10       50.89     17.45 o 
 -14  10   4       12.12       11.68     10.79 o 
 -13  10   4      233.29      214.20     32.43 o 
 -12  10   4      174.73      169.11     26.94 o 
 -11  10   4       52.48       54.23     15.08 o 
 -10  10   4      142.48      147.26     23.49 o 
  -9  10   4       96.17      118.40     21.45 o 
  -8  10   4      366.09      364.86     42.19 o 
  -7  10   4      143.21      116.56     22.18 o 
  -6  10   4      430.64      421.40     44.94 o 
  -5  10   4       22.41       24.70     12.50 o 
  -4  10   4      216.46      210.11     27.21 o 
  -3  10   4      348.91      352.83     38.75 o 
  -2  10   4      173.41      164.91     25.35 o 
  -1  10   4      210.51      218.30     27.30 o 
   0  10   4       56.79       61.00     13.46 o 
   1  10   4      312.83      303.26     35.67 o 
   2  10   4      182.79      201.62     25.22 o 
   3  10   4      288.05      293.65     36.10 o 
   4  10   4      200.85      243.99     28.09 o 
   5  10   4       15.99       23.76      9.82 o 
   6  10   4      457.05      462.49     45.13 o 
   7  10   4      144.10      139.18     21.74 o 
   8  10   4      350.46      336.44     38.79 o 
   9  10   4      118.38      136.45     21.66 o 
  10  10   4      138.37      137.31     23.79 o 
  11  10   4       68.58       83.59     17.57 o 
  12  10   4      164.73      175.01     27.38 o 
  13  10   4      232.74      213.17     32.30 o 
  14  10   4       11.73       26.54     13.04 o 
  15  10   4       58.19       63.89     17.66 o 
  16  10   4      132.61      136.02     23.91 o 
  17  10   4       33.81       29.78     15.69 o 
  18  10   4       58.13       73.02     19.52 o 
  19  10   4       17.03       22.71     14.93 o 
 -14  11   4      137.77      158.00     25.44 o 
 -13  11   4       36.06       30.96     13.87 o 
 -12  11   4       18.74       38.59     14.44 o 
 -11  11   4       64.06       69.27     17.07 o 
 -10  11   4       33.86       28.29     12.55 o 
  -9  11   4      109.34       81.56     18.19 o 
  -8  11   4       93.01       83.48     18.30 o 
  -7  11   4       43.30       44.27     14.54 o 
  -6  11   4      102.90       69.65     17.27 o 
  -5  11   4       88.94       58.27     16.47 o 
  -4  11   4      137.24      132.36     23.24 o 
  -3  11   4       88.90       80.56     17.03 o 
  -2  11   4      164.34      202.56     29.06 o 
  -1  11   4       17.50       17.78      9.68 o 
   0  11   4      276.19      245.75     29.91 o 
   1  11   4       23.60       24.64     10.03 o 
   2  11   4      210.30      249.40     29.18 o 
   3  11   4       67.30       66.02     14.77 o 
   4  11   4      147.90      146.62     23.65 o 
   5  11   4       91.55       81.86     17.27 o 
   6  11   4      104.08       88.58     17.67 o 
   7  11   4       51.57       47.20     13.51 o 
   8  11   4       94.88       78.23     17.26 o 
   9  11   4       72.07       85.50     18.04 o 
  10  11   4       38.21       48.59     14.18 o 
  11  11   4       76.39       88.32     19.31 o 
  12  11   4       17.37       24.80     13.47 o 
  13  11   4       40.12       50.02     15.66 o 
  14  11   4      102.10       97.47     22.07 o 
  15  11   4       69.90       44.22     16.50 o 
  16  11   4       68.92       53.91     17.62 o 
  17  11   4       30.28       10.57     14.19 o 
  18  11   4       34.16       31.28     16.46 o 
 -14  12   4      190.57      167.17     27.12 o 
 -13  12   4      154.61      140.34     26.30 o 
 -12  12   4       82.87       86.12     19.29 o 
 -11  12   4       80.60       75.63     17.78 o 
 -10  12   4      112.84      105.44     21.04 o 
  -9  12   4       82.48       72.60     18.61 o 
  -8  12   4       88.61       90.14     19.44 o 
  -7  12   4       90.82      112.81     20.53 o 
  -6  12   4       69.96       74.78     17.43 o 
  -5  12   4       76.36       65.43     16.75 o 
  -4  12   4      232.81      212.15     26.81 o 
  -3  12   4      156.99      163.18     24.46 o 
  -2  12   4       33.23       45.66     13.60 o 
  -1  12   4       48.54       49.55     14.06 o 
   0  12   4      218.30      225.97     27.54 o 
   1  12   4       63.01       72.44     16.23 o 
   2  12   4       45.09       35.36     12.86 o 
   3  12   4      123.14      135.79     23.05 o 
   4  12   4      149.46      128.47     23.30 o 
   5  12   4       84.03       88.50     17.91 o 
   6  12   4       96.20      101.28     18.70 o 
   7  12   4      110.49      130.59     22.41 o 
   8  12   4       78.83       90.45     19.43 o 
   9  12   4       71.59       63.91     17.01 o 
  10  12   4      116.28      114.87     21.83 o 
  11  12   4       84.57       90.93     19.63 o 
  12  12   4       77.24       79.14     18.75 o 
  13  12   4      125.37      149.89     27.15 o 
  14  12   4      148.18      134.15     27.60 o 
  15  12   4       81.43       69.06     19.51 o 
  16  12   4      136.43      151.03     28.08 o 
  17  12   4       54.45       60.95     18.47 o 
 -14  13   4      196.84      244.68     34.41 o 
 -13  13   4      136.72      172.81     27.68 o 
 -12  13   4       77.77       99.14     20.67 o 
 -11  13   4       77.93       66.31     17.27 o 
 -10  13   4       42.05       41.00     14.35 o 
  -9  13   4       71.68       43.50     16.11 o 
  -8  13   4       63.51       50.97     16.23 o 
  -7  13   4      113.71      113.55     21.03 o 
  -6  13   4      109.92      102.16     20.16 o 
  -5  13   4       66.16       74.87     18.03 o 
  -4  13   4       69.75       82.20     17.58 o 
  -3  13   4      362.68      422.62     45.09 o 
  -2  13   4      128.04      122.76     21.40 o 
  -1  13   4       41.44       59.73     15.02 o 
   0  13   4      238.39      208.87     30.55 o 
   1  13   4       43.44       48.12     14.57 o 
   2  13   4      118.11       99.77     20.45 o 
   3  13   4      352.92      367.70     44.28 o 
   4  13   4       62.37       52.37     15.19 o 
   5  13   4       60.55       84.02     17.38 o 
   6  13   4       82.46       75.83     17.23 o 
   7  13   4      156.20      119.03     21.79 o 
   8  13   4       51.76       52.43     15.15 o 
   9  13   4       57.22       47.55     14.53 o 
  10  13   4       27.97       29.95     13.78 o 
  11  13   4       65.94       50.20     17.14 o 
  12  13   4      114.74      159.28     25.05 o 
  13  13   4      139.31      155.97     27.59 o 
  14  13   4      203.26      184.89     33.05 o 
  15  13   4      108.60       90.77     22.39 o 
  16  13   4      137.61      113.62     25.87 o 
 -15  14   4       61.65       66.54     17.93 o 
 -14  14   4        8.94       11.90     12.29 o 
 -13  14   4      108.52       78.74     19.79 o 
 -12  14   4       40.15       34.57     14.87 o 
 -11  14   4       52.28       32.95     15.10 o 
 -10  14   4       62.77       55.01     16.75 o 
  -9  14   4       50.05       68.25     17.89 o 
  -8  14   4        3.56        2.92     10.64 o 
  -7  14   4      168.25      160.21     26.58 o 
  -6  14   4      159.36      170.55     26.34 o 
  -5  14   4      138.48      110.23     21.98 o 
  -4  14   4       35.52       37.66     13.81 o 
  -3  14   4       62.94       71.34     17.92 o 
  -2  14   4       62.76       75.71     17.54 o 
  -1  14   4       40.27       56.65     15.54 o 
   0  14   4       26.78       12.74     10.95 o 
   1  14   4       60.61       58.95     16.76 o 
   2  14   4       84.00       94.93     19.15 o 
   3  14   4       42.98       40.77     13.44 o 
   4  14   4       39.49       79.88     17.78 o 
   5  14   4       91.19      106.56     20.62 o 
   6  14   4      132.69      110.52     21.41 o 
   7  14   4      161.08      156.28     25.93 o 
   8  14   4        3.47        2.04      9.66 o 
   9  14   4       77.15      123.18     21.60 o 
  10  14   4       90.42       90.48     19.81 o 
  11  14   4       70.51       56.70     15.91 o 
  12  14   4       43.80       45.55     16.17 o 
  13  14   4      130.15      118.68     25.24 o 
  14  14   4       11.16        7.68     12.87 o 
  15  14   4       44.39       47.18     17.65 o 
 -13  15   4       69.02       55.32     17.78 o 
 -12  15   4       77.94       86.31     19.26 o 
 -11  15   4      127.40       91.82     22.05 o 
 -10  15   4      110.02      132.26     24.21 o 
  -9  15   4       60.57       32.08     15.69 o 
  -8  15   4       48.21       50.05     17.00 o 
  -7  15   4       83.63       85.56     19.37 o 
  -6  15   4       88.95       75.92     19.29 o 
  -5  15   4      123.13      107.51     21.49 o 
  -4  15   4      199.54      219.63     31.90 o 
  -3  15   4       68.11       88.00     19.62 o 
  -2  15   4       69.75       71.94     17.28 o 
  -1  15   4       78.78      102.31     19.86 o 
   0  15   4       58.96       58.17     16.28 o 
   1  15   4       56.93       47.89     15.60 o 
   2  15   4       74.29       73.33     18.97 o 
   3  15   4       91.19      110.49     21.40 o 
   4  15   4      256.00      240.32     34.69 o 
   5  15   4      113.47      122.37     23.99 o 
   6  15   4      123.07      113.63     22.44 o 
   7  15   4       98.09      101.68     20.22 o 
   8  15   4       40.27       41.29     14.78 o 
   9  15   4       57.81       60.09     17.35 o 
  10  15   4       91.62       86.79     19.53 o 
  11  15   4       99.94       67.09     18.58 o 
  12  15   4       86.99       89.76     21.35 o 
  13  15   4       69.73      100.03     22.61 o 
 -11  16   4       94.79       85.20     20.62 o 
 -10  16   4       92.95       92.80     20.87 o 
  -9  16   4       60.99       55.17     18.33 o 
  -8  16   4       72.02       83.16     19.53 o 
  -7  16   4      104.85      143.98     25.59 o 
  -6  16   4       23.89       33.24     14.30 o 
  -5  16   4        6.04        9.73     10.89 o 
  -4  16   4      172.24      150.84     25.15 o 
  -3  16   4       81.18       83.03     19.49 o 
  -2  16   4       77.38      101.66     20.77 o 
  -1  16   4       48.46       46.32     15.74 o 
   0  16   4       62.53       58.65     17.04 o 
   1  16   4       34.33       51.04     15.44 o 
   2  16   4       87.75       93.84     20.92 o 
   3  16   4       59.01       49.42     16.43 o 
   4  16   4      118.50       98.95     22.01 o 
   5  16   4        5.55       24.19     13.90 o 
   6  16   4       33.22       61.34     17.11 o 
   7  16   4      114.64      148.08     26.46 o 
   8  16   4       68.95       74.31     18.34 o 
   9  16   4       77.25       64.51     18.73 o 
  10  16   4       89.21       86.68     20.43 o 
  11  16   4      114.38      120.21     24.33 o 
  -9  17   4       15.51        4.95     11.75 o 
  -8  17   4       33.88       16.23     12.56 o 
  -7  17   4       74.22       48.20     17.00 o 
  -6  17   4       19.67        5.97     10.99 o 
  -5  17   4       19.99       18.86     13.00 o 
  -4  17   4       37.08       34.23     14.46 o 
  -3  17   4      226.43      192.67     31.67 o 
  -2  17   4       60.76       63.57     17.91 o 
  -1  17   4       16.33       23.49     12.95 o 
   0  17   4       48.32       46.27     15.99 o 
   1  17   4       17.69        6.23     10.86 o 
   2  17   4       50.46       51.34     16.91 o 
   3  17   4      225.57      212.19     32.16 o 
   4  17   4       50.28       25.30     14.05 o 
   5  17   4       24.73       34.58     15.78 o 
   6  17   4       18.09        7.32     11.94 o 
   7  17   4       67.90       46.06     16.14 o 
   8  17   4       37.65       52.04     17.78 o 
   9  17   4       17.44       25.59     14.72 o 
  -5  18   4      131.64      126.71     24.25 o 
  -4  18   4        6.91        5.02     11.98 o 
  -3  18   4       20.21       21.39     12.99 o 
  -2  18   4       22.59       20.57     13.85 o 
  -1  18   4        3.90       -7.51     10.40 o 
   0  18   4        8.33       28.12     14.50 o 
   1  18   4        4.89        0.76     11.44 o 
   2  18   4       20.03       20.29     14.02 o 
   3  18   4       13.19       11.71     13.08 o 
   4  18   4        4.37       25.26     13.58 o 
   5  18   4       95.94      105.85     23.20 o 
  -7   1   5      439.21      411.15     46.06 o 
  -6   1   5      592.33      601.10     62.17 o 
  -5   1   5      331.74      395.14     37.42 o 
  -4   1   5      962.84      986.42     92.76 o 
  -3   1   5      595.52      688.49     46.29 o 
  -2   1   5      127.09      122.76     13.06 o 
  -1   1   5       69.01       65.97     10.41 o 
   0   1   5       71.90       59.34      8.02 o 
   1   1   5       79.98       95.20      9.56 o 
   2   1   5      173.26      172.35     13.33 o 
   3   1   5      590.63      670.21     45.63 o 
   4   1   5     1092.79     1052.82     97.95 o 
   5   1   5      283.67      305.53     33.40 o 
   6   1   5      620.71      612.34     59.63 o 
   7   1   5      565.88      549.02     49.99 o 
   8   1   5      371.60      388.17     34.97 o 
  -8   2   5      411.14      330.17     38.91 o 
  -7   2   5      655.47      739.58     64.68 o 
  -6   2   5      883.22      838.04     75.52 o 
  -5   2   5      857.94      765.99     72.40 o 
  -4   2   5     1084.73     1093.03    101.22 o 
  -3   2   5      847.77      849.13     90.15 o 
  -2   2   5      166.42      216.24     24.05 o 
  -1   2   5      111.20      142.10     12.82 o 
   0   2   5       36.02       38.53      6.60 o 
   1   2   5      124.03      137.14     12.67 o 
   2   2   5      191.77      202.62     23.48 o 
   3   2   5     1043.79     1061.51     88.64 o 
   4   2   5     1085.08     1184.48    105.65 o 
   5   2   5      810.66      778.29     74.58 o 
   6   2   5      722.92      696.98     68.56 o 
   7   2   5      516.99      556.20     54.55 o 
   8   2   5      620.67      607.28     57.24 o 
   9   2   5      485.81      529.41     48.31 o 
  10   2   5      615.82      664.89     63.23 o 
  -9   3   5      666.31      752.79     72.71 o 
  -8   3   5      225.76      229.93     28.22 o 
  -7   3   5      615.53      641.08     66.64 o 
  -6   3   5      250.13      257.25     29.59 o 
  -5   3   5      261.31      264.64     29.14 o 
  -4   3   5     1193.68     1255.62    116.72 o 
  -3   3   5      847.14      995.25     92.15 o 
  -2   3   5      146.69      170.14     23.55 o 
  -1   3   5      208.84      236.67     25.73 o 
   0   3   5      212.16      218.90     26.41 o 
   1   3   5      174.20      181.79     24.65 o 
   2   3   5      213.96      210.82     21.79 o 
   3   3   5      822.44      991.01     92.91 o 
   4   3   5     1049.96     1087.77    104.41 o 
   5   3   5      218.41      235.36     26.39 o 
   6   3   5      294.91      285.77     30.34 o 
   7   3   5      691.20      703.48     65.30 o 
   8   3   5      237.48      218.60     24.26 o 
   9   3   5      657.52      740.74     72.40 o 
  10   3   5       59.48       53.87     12.26 o 
  11   3   5      123.20      125.94     18.03 o 
  12   3   5      445.56      431.81     40.33 o 
 -10   4   5      130.45      127.18     21.62 o 
  -9   4   5      118.50      138.80     20.09 o 
  -8   4   5       55.50       56.92     14.45 o 
  -7   4   5       57.66       57.81     14.51 o 
  -6   4   5      110.44      139.00     20.66 o 
  -5   4   5        8.68       -3.19      7.73 o 
  -4   4   5       69.73       92.28     16.35 o 
  -3   4   5      143.38      116.26     20.71 o 
  -2   4   5      246.41      246.33     31.27 o 
  -1   4   5       24.78       13.39      8.83 o
[truncated: 38,602 more chars]
